# Supplementary material for: Large T cell clones expressing immune checkpoints increase during multiple myeloma evolution and predict treatment resistance
Source: Nat Commun. 2023 Sep 20;14:5825. doi: 10.1038/s41467-023-41562-6 (PMC10511411; doi:10.1038/s41467-023-41562-6)
Supplement: Supplementary file 5 — Supplementary Data 1 [file 41467_2023_41562_MOESM5_ESM.xlsx]

## Sheet: Hoja1
p_val	avg_log2FC	pct.1	pct.2	p_val_adj	cluster	gene
0	0.426327	0.284	0.113	0	CD4 naïve	SOCS3
0	0.396724	0.451	0.215	0	CD4 naïve	CCR7
0	0.345951	0.475	0.266	0	CD4 naïve	SELL
0	0.324548	0.286	0.102	0	CD4 naïve	SESN3
0	0.304544	0.391	0.196	0	CD4 naïve	LEF1
0	0.292487	0.414	0.215	0	CD4 naïve	MAL
0	0.280069	1	1	0	CD4 naïve	TPT1
0	0.266022	0.257	0.096	0	CD4 naïve	AP3M2
0	-0.277292	1	1	0	CD4 naïve	B2M
0	-0.358467	0.997	0.997	0	CD4 naïve	HLA-C
0	-0.436934	0.984	0.993	0	CD4 naïve	MT-CO1
0	-0.453778	0.999	0.999	0	CD4 naïve	HLA-B
0	-0.540123	0.545	0.714	0	CD4 naïve	HCST
0	-0.566903	0.062	0.266	0	CD4 naïve	CD8B
0	-0.715402	0.208	0.491	0	CD4 naïve	CTSW
0	-0.740594	0.067	0.325	0	CD4 naïve	CD8A
0	-0.800763	0.088	0.333	0	CD4 naïve	GZMA
0	-0.871226	0.09	0.352	0	CD4 naïve	GZMK
0	-0.915549	0.628	0.778	0	CD4 naïve	CD74
0	-1.02333	0.169	0.479	0	CD4 naïve	CST7
0	-1.58419	0.201	0.536	0	CD4 naïve	NKG7
0	-1.74863	0.248	0.599	0	CD4 naïve	CCL5
3.21621e-293	0.281089	0.352	0.177	6.26163e-289	CD4 naïve	GPR183
1.50517e-279	0.320558	0.98	0.95	2.93041e-275	CD4 naïve	SARAF
1.53974e-273	0.327957	0.978	0.95	2.99772e-269	CD4 naïve	PABPC1
2.1529e-269	0.256269	0.369	0.197	4.19147e-265	CD4 naïve	IL6ST
1.81042e-263	0.311007	0.861	0.699	3.5247e-259	CD4 naïve	LTB
1.16694e-261	-0.392329	0.264	0.438	2.27192e-257	CD4 naïve	GZMM
5.53544e-257	0.271803	0.267	0.125	1.0777e-252	CD4 naïve	PASK
9.95142e-257	0.291277	0.956	0.906	1.93744e-252	CD4 naïve	EEF2
2.96608e-235	-0.345321	0.114	0.269	5.77466e-231	CD4 naïve	HLA-DPA1
2.53099e-232	-0.551003	0.707	0.816	4.92759e-228	CD4 naïve	IL32
4.94761e-223	0.276338	0.856	0.686	9.6325e-219	CD4 naïve	IL7R
6.6289e-223	-0.456996	0.648	0.785	1.29058e-218	CD4 naïve	S100A4
7.77444e-219	0.298495	0.392	0.235	1.51361e-214	CD4 naïve	PIM1
1.42832e-218	-0.337641	0.99	0.993	2.7808e-214	CD4 naïve	HLA-A
8.4913e-218	0.322794	0.542	0.382	1.65317e-213	CD4 naïve	TCF7
2.36443e-211	-0.380347	0.888	0.938	4.60332e-207	CD4 naïve	PFN1
4.76633e-208	-0.334153	0.899	0.939	9.27957e-204	CD4 naïve	GAPDH
2.48612e-203	0.261047	0.285	0.151	4.84022e-199	CD4 naïve	PELI1
1.03417e-202	-0.312953	0.116	0.258	2.01343e-198	CD4 naïve	HLA-DPB1
1.6035e-195	0.273111	0.64	0.496	3.12185e-191	CD4 naïve	NDFIP1
9.0071e-189	0.491402	0.258	0.137	1.75359e-184	CD4 naïve	AL138963.3
5.59326e-184	0.250375	0.59	0.441	1.08895e-179	CD4 naïve	TMEM123
6.08373e-183	0.250941	0.852	0.75	1.18444e-178	CD4 naïve	LDHB
1.59397e-178	-0.386117	0.99	0.994	3.10329e-174	CD4 naïve	ACTB
6.62451e-175	-0.311522	0.842	0.903	1.28973e-170	CD4 naïve	SH3BGRL3
3.04122e-169	-0.317573	0.361	0.502	5.92095e-165	CD4 naïve	CLIC1
6.66292e-169	-0.293316	0.734	0.815	1.2972e-164	CD4 naïve	MYL6
3.46339e-162	-0.468526	0.34	0.472	6.74287e-158	CD4 naïve	TUBA4A
1.94072e-158	-0.287176	0.994	0.995	3.77839e-154	CD4 naïve	MT-CO2
2.39377e-158	0.251726	0.652	0.521	4.66042e-154	CD4 naïve	PIK3IP1
1.88588e-152	-0.256611	0.982	0.989	3.67162e-148	CD4 naïve	MT-CYB
2.40578e-151	-0.589948	0.169	0.294	4.68381e-147	CD4 naïve	KLRB1
2.81193e-151	-0.288271	0.739	0.821	5.47454e-147	CD4 naïve	S100A6
2.02844e-144	-0.33139	0.475	0.587	3.94916e-140	CD4 naïve	CYBA
4.24827e-142	0.279708	0.566	0.44	8.27096e-138	CD4 naïve	SLC2A3
4.29493e-142	-0.253287	0.99	0.991	8.3618e-138	CD4 naïve	MT-CO3
6.54235e-140	-0.294538	0.632	0.728	1.27373e-135	CD4 naïve	UBB
5.86996e-135	-0.269533	0.893	0.922	1.14282e-130	CD4 naïve	CALM1
2.04867e-128	-0.272912	0.804	0.867	3.98855e-124	CD4 naïve	CFL1
3.44497e-117	-0.298462	0.679	0.761	6.70702e-113	CD4 naïve	SRGN
1.5563e-114	-0.255289	0.919	0.941	3.02995e-110	CD4 naïve	MT-ND1
1.33329e-107	-0.280815	0.945	0.964	2.59578e-103	CD4 naïve	MT-ND4L
6.41709e-99	-1.05303	0.235	0.331	1.24934e-94	CD4 naïve	GNLY
5.32482e-91	-0.271736	0.216	0.314	1.03669e-86	CD4 naïve	ID2
8.12602e-84	0.276115	0.487	0.393	1.58205e-79	CD4 naïve	KLF2
2.91874e-81	-0.25123	0.931	0.953	5.6825e-77	CD4 naïve	MT-ATP6
2.87513e-74	-0.250267	0.957	0.96	5.59759e-70	CD4 naïve	UBC
1.14093e-71	-0.343296	0.316	0.408	2.22128e-67	CD4 naïve	NR4A2
1.35415e-67	-0.330764	0.513	0.586	2.6364e-63	CD4 naïve	HSPA5
2.78759e-67	-0.293327	0.965	0.971	5.42716e-63	CD4 naïve	H3F3B
1.08833e-55	0.30437	0.883	0.85	2.11886e-51	CD4 naïve	TXNIP
2.96671e-48	-0.262881	0.621	0.682	5.77589e-44	CD4 naïve	CXCR4
2.62371e-38	0.271602	0.997	0.996	5.10809e-34	CD4 naïve	FTH1
0	0.548679	1	1	0	CD4 effector GZMK	RPS13
0	0.503199	1	0.995	0	CD4 effector GZMK	RPL22
0	0.49207	1	1	0	CD4 effector GZMK	RPS3A
0	0.478658	1	0.999	0	CD4 effector GZMK	RPL5
0	0.457825	1	1	0	CD4 effector GZMK	RPL11
0	0.457203	1	1	0	CD4 effector GZMK	RPL39
0	0.456453	1	1	0	CD4 effector GZMK	RPS8
0	0.435198	1	1	0	CD4 effector GZMK	RPL32
0	0.432878	1	1	0	CD4 effector GZMK	RPL34
0	0.429707	1	0.985	0	CD4 effector GZMK	EEF1B2
0	0.421368	1	1	0	CD4 effector GZMK	RPL30
0	0.41677	1	0.997	0	CD4 effector GZMK	RPS5
0	0.394242	1	0.997	0	CD4 effector GZMK	NACA
0	0.392338	1	1	0	CD4 effector GZMK	RPL18
0	0.383667	1	1	0	CD4 effector GZMK	RPS15A
0	0.369039	1	1	0	CD4 effector GZMK	RPL29
0	0.364585	1	1	0	CD4 effector GZMK	RPL35A
0	0.362809	1	1	0	CD4 effector GZMK	RPS12
0	0.359938	1	1	0	CD4 effector GZMK	RPS23
0	0.35211	1	1	0	CD4 effector GZMK	RPS14
0	0.348558	1	1	0	CD4 effector GZMK	RPL19
0	0.347882	1	1	0	CD4 effector GZMK	RPS4X
0	0.34675	1	1	0	CD4 effector GZMK	RPS27A
0	0.338748	1	1	0	CD4 effector GZMK	RPS28
0	0.335367	1	1	0	CD4 effector GZMK	RPL12
0	0.329339	1	1	0	CD4 effector GZMK	RPL18A
0	0.318417	1	1	0	CD4 effector GZMK	RPL10
0	0.313213	1	1	0	CD4 effector GZMK	RPL8
0	0.305782	1	1	0	CD4 effector GZMK	RPL14
0	0.291747	1	1	0	CD4 effector GZMK	RPL7A
0	-0.412795	0.994	0.998	0	CD4 effector GZMK	HLA-C
0	-0.458007	0.123	0.372	0	CD4 effector GZMK	IDS
0	-0.564211	0.981	0.994	0	CD4 effector GZMK	HLA-A
0	-0.577597	0.488	0.664	0	CD4 effector GZMK	SRSF7
0	-0.579296	0.982	0.992	0	CD4 effector GZMK	MT-CO1
0	-0.630726	0.921	0.966	0	CD4 effector GZMK	UBC
0	-0.678413	0.997	0.999	0	CD4 effector GZMK	HLA-B
0	-0.733919	0.602	0.764	0	CD4 effector GZMK	SRGN
0	-0.764246	0.543	0.688	0	CD4 effector GZMK	CXCR4
0	-0.783901	0.029	0.303	0	CD4 effector GZMK	CD8A
0	-0.828983	0.077	0.308	0	CD4 effector GZMK	GZMA
0	-1.7546	0.358	0.542	0	CD4 effector GZMK	CCL5
1.22295e-302	0.311735	1	0.997	2.38096e-298	CD4 effector GZMK	RPL24
1.62581e-300	0.279665	1	1	3.1653e-296	CD4 effector GZMK	FAU
4.65862e-298	0.297403	1	1	9.06987e-294	CD4 effector GZMK	RPS21
2.53021e-288	0.277888	1	1	4.92607e-284	CD4 effector GZMK	RPS7
1.49087e-286	-0.478696	0.883	0.945	2.90258e-282	CD4 effector GZMK	MT-ND1
1.50235e-285	-1.01933	0.705	0.801	2.92493e-281	CD4 effector GZMK	ZFP36
5.64473e-285	-0.45089	0.13	0.367	1.09897e-280	CD4 effector GZMK	FYN
6.67507e-280	-0.447254	0.102	0.331	1.29957e-275	CD4 effector GZMK	AHNAK
5.6429e-273	-0.43353	0.137	0.371	1.09862e-268	CD4 effector GZMK	REL
1.23546e-271	-0.435046	0.068	0.283	2.40532e-267	CD4 effector GZMK	GABARAPL1
5.00183e-266	0.252216	1	1	9.73806e-262	CD4 effector GZMK	RPS15
1.64743e-264	0.283135	1	1	3.20737e-260	CD4 effector GZMK	RPS24
7.53355e-260	0.272935	1	0.999	1.46671e-255	CD4 effector GZMK	RPL36
1.44449e-258	0.284806	1	0.999	2.81228e-254	CD4 effector GZMK	RPL6
5.51938e-257	0.29415	1	0.999	1.07457e-252	CD4 effector GZMK	RPL9
2.24312e-255	-1.04719	0.732	0.819	4.36713e-251	CD4 effector GZMK	JUN
2.38619e-254	-0.36062	0.051	0.251	4.64567e-250	CD4 effector GZMK	RUNX3
9.18139e-251	-0.390411	0.149	0.373	1.78752e-246	CD4 effector GZMK	PPP2R5C
2.02155e-250	-0.46602	0.122	0.338	3.93575e-246	CD4 effector GZMK	ADGRE5
6.78377e-250	-0.44104	0.999	0.999	1.32073e-245	CD4 effector GZMK	TMSB4X
6.16069e-248	-1.37726	0.326	0.478	1.19943e-243	CD4 effector GZMK	NKG7
8.38535e-248	-0.716168	0.496	0.639	1.63254e-243	CD4 effector GZMK	KLF6
6.62132e-243	-0.385585	0.117	0.331	1.2891e-238	CD4 effector GZMK	DNAJA1
3.41319e-242	-0.901247	0.257	0.43	6.64514e-238	CD4 effector GZMK	CST7
5.55754e-237	-0.391379	0.125	0.337	1.082e-232	CD4 effector GZMK	HERPUD1
2.04627e-235	0.313653	0.992	0.955	3.98389e-231	CD4 effector GZMK	RACK1
7.17547e-235	-0.389518	0.066	0.259	1.39699e-230	CD4 effector GZMK	HLA-DPA1
1.04315e-234	-0.336497	0.093	0.296	2.03092e-230	CD4 effector GZMK	PARP8
1.04424e-230	-0.457287	0.115	0.32	2.03303e-226	CD4 effector GZMK	ID2
4.15577e-228	-0.350561	0.106	0.309	8.09087e-224	CD4 effector GZMK	GNG2
1.66863e-227	-0.69419	0.506	0.634	3.24866e-223	CD4 effector GZMK	TNFAIP3
1.45598e-222	0.352428	0.711	0.475	2.83464e-218	CD4 effector GZMK	NOSIP
2.60784e-222	-0.378332	0.174	0.387	5.0772e-218	CD4 effector GZMK	SQSTM1
1.06207e-221	-0.329209	0.105	0.305	2.06774e-217	CD4 effector GZMK	ARPC5L
1.05019e-218	0.330244	0.905	0.753	2.04461e-214	CD4 effector GZMK	LDHB
4.89181e-218	-0.284425	1	1	9.52386e-214	CD4 effector GZMK	B2M
2.82424e-217	-0.365184	0.067	0.25	5.49851e-213	CD4 effector GZMK	HLA-DPB1
7.92507e-215	-0.377985	0.158	0.365	1.54293e-210	CD4 effector GZMK	MCL1
7.26933e-213	-0.343642	0.073	0.258	1.41527e-208	CD4 effector GZMK	CSRNP1
6.53176e-211	-0.341428	0.086	0.273	1.27167e-206	CD4 effector GZMK	RNF19A
1.59496e-206	0.25867	1	0.997	3.10523e-202	CD4 effector GZMK	RPLP0
2.33009e-206	-0.464493	0.177	0.376	4.53646e-202	CD4 effector GZMK	TSPYL2
3.88587e-206	-0.396565	0.998	0.998	7.5654e-202	CD4 effector GZMK	EIF1
1.74894e-199	-0.476406	0.696	0.805	3.40501e-195	CD4 effector GZMK	HSP90AA1
7.8669e-196	-0.408706	0.625	0.732	1.53161e-191	CD4 effector GZMK	RBM39
1.34099e-193	-0.313746	0.121	0.31	2.61076e-189	CD4 effector GZMK	FLNA
2.36046e-192	0.311836	0.99	0.957	4.59559e-188	CD4 effector GZMK	RPL7
8.68903e-189	-0.307242	0.143	0.333	1.69167e-184	CD4 effector GZMK	AKAP13
3.64988e-188	-0.856136	0.153	0.313	7.10595e-184	CD4 effector GZMK	GZMK
6.08269e-187	-0.37252	0.867	0.933	1.18424e-182	CD4 effector GZMK	MT-ND2
3.89376e-185	-0.490389	0.207	0.384	7.58077e-181	CD4 effector GZMK	PPP1R15A
2.18701e-181	-0.342535	0.107	0.282	4.25789e-177	CD4 effector GZMK	SYTL3
2.24425e-181	-0.376694	0.193	0.382	4.36934e-177	CD4 effector GZMK	HSPE1
4.55701e-181	-0.300706	0.147	0.332	8.87204e-177	CD4 effector GZMK	BRD2
9.54478e-179	-0.655688	0.691	0.763	1.85827e-174	CD4 effector GZMK	S100A4
2.86807e-178	-0.331581	0.092	0.262	5.58385e-174	CD4 effector GZMK	IFRD1
6.25141e-177	-0.363051	0.668	0.751	1.21709e-172	CD4 effector GZMK	SRSF5
9.68281e-174	-0.331892	0.202	0.39	1.88515e-169	CD4 effector GZMK	DNAJB6
3.24102e-172	-0.289405	0.156	0.338	6.30995e-168	CD4 effector GZMK	CD96
1.83195e-171	-0.807833	0.129	0.287	3.56663e-167	CD4 effector GZMK	KLRB1
2.66757e-171	-0.284563	0.118	0.293	5.19349e-167	CD4 effector GZMK	RORA
2.11211e-170	-0.413334	0.86	0.893	4.11206e-166	CD4 effector GZMK	SH3BGRL3
3.01623e-169	-0.291705	0.178	0.366	5.87229e-165	CD4 effector GZMK	RNF125
1.3425e-166	-0.327203	0.877	0.922	2.61372e-162	CD4 effector GZMK	CALM1
1.49349e-166	-0.295001	0.131	0.305	2.90768e-162	CD4 effector GZMK	SYNE2
1.1261e-165	-0.29281	0.185	0.367	2.19241e-161	CD4 effector GZMK	RNF213
1.3586e-165	-0.274002	0.095	0.259	2.64505e-161	CD4 effector GZMK	FKBP11
1.28568e-164	-0.319279	0.121	0.287	2.50308e-160	CD4 effector GZMK	ALOX5AP
1.83845e-164	-0.29581	0.189	0.369	3.57928e-160	CD4 effector GZMK	MAP1LC3B
5.90763e-163	-0.264071	0.175	0.356	1.15016e-158	CD4 effector GZMK	SLC38A1
1.21832e-162	-0.300241	0.162	0.338	2.37196e-158	CD4 effector GZMK	NR3C1
9.35194e-162	-0.274704	0.163	0.343	1.82073e-157	CD4 effector GZMK	CLK1
1.14464e-161	-0.316591	0.165	0.342	2.2285e-157	CD4 effector GZMK	NEAT1
3.0721e-161	-0.547885	0.642	0.712	5.98107e-157	CD4 effector GZMK	ZFP36L2
5.80205e-161	-0.381416	0.631	0.718	1.1296e-156	CD4 effector GZMK	UBB
4.93088e-160	-0.29217	0.146	0.319	9.59993e-156	CD4 effector GZMK	CHD1
1.98684e-159	-0.290287	0.187	0.363	3.86819e-155	CD4 effector GZMK	PAXX
7.31516e-158	-0.373535	0.832	0.911	1.42419e-153	CD4 effector GZMK	MT-ND5
8.95963e-158	-0.730245	0.675	0.753	1.74435e-153	CD4 effector GZMK	CD74
8.06871e-156	-0.375375	0.999	1	1.5709e-151	CD4 effector GZMK	MALAT1
6.21647e-155	-0.273839	0.17	0.344	1.21028e-150	CD4 effector GZMK	FNBP1
5.7593e-154	-0.644181	0.265	0.406	1.12128e-149	CD4 effector GZMK	NR4A2
1.69494e-152	-0.350753	0.976	0.994	3.29988e-148	CD4 effector GZMK	MT-CO3
1.7103e-151	-0.264854	0.154	0.325	3.32978e-147	CD4 effector GZMK	DDX3X
2.45031e-150	-0.505969	0.961	0.971	4.77052e-146	CD4 effector GZMK	H3F3B
3.77297e-150	-0.552041	0.643	0.727	7.34559e-146	CD4 effector GZMK	CD69
2.53048e-149	-0.26891	0.141	0.304	4.92659e-145	CD4 effector GZMK	HERPUD2
1.19012e-148	-0.345145	0.149	0.315	2.31705e-144	CD4 effector GZMK	ZNF331
3.32638e-147	-0.496726	0.808	0.847	6.47613e-143	CD4 effector GZMK	TSC22D3
2.02419e-146	-0.267737	0.125	0.282	3.9409e-142	CD4 effector GZMK	SLC9A3R1
3.50567e-146	0.266883	0.973	0.936	6.8252e-142	CD4 effector GZMK	TOMM7
6.86808e-146	-0.289434	0.123	0.279	1.33715e-141	CD4 effector GZMK	AC016831.7
2.96919e-145	-0.55771	0.772	0.84	5.78072e-141	CD4 effector GZMK	MT-ATP8
1.33255e-144	-0.261032	0.203	0.374	2.59435e-140	CD4 effector GZMK	TRMT112
3.45127e-143	-0.45926	0.615	0.683	6.71929e-139	CD4 effector GZMK	HCST
9.81804e-143	-0.43374	0.989	0.993	1.91147e-138	CD4 effector GZMK	ACTB
1.13549e-141	-0.533215	0.319	0.442	2.21069e-137	CD4 effector GZMK	CTSW
1.1677e-141	-0.279209	0.213	0.386	2.27339e-137	CD4 effector GZMK	SFPQ
3.60737e-140	-0.260421	0.127	0.282	7.02319e-136	CD4 effector GZMK	IDI1
4.4648e-139	-0.557329	0.523	0.616	8.69252e-135	CD4 effector GZMK	IER2
2.28807e-137	-0.250451	0.109	0.258	4.45464e-133	CD4 effector GZMK	ITGA4
1.53951e-135	-0.33924	0.555	0.648	2.99727e-131	CD4 effector GZMK	CD99
6.62361e-135	-0.25661	0.175	0.334	1.28955e-130	CD4 effector GZMK	PPP1CA
8.84019e-135	-0.533554	0.482	0.583	1.7211e-130	CD4 effector GZMK	HSPA5
1.10135e-133	-0.26015	0.108	0.255	2.14422e-129	CD4 effector GZMK	PDE4B
3.02922e-131	-0.294009	0.127	0.275	5.89758e-127	CD4 effector GZMK	AC007952.4
1.06574e-127	-0.261564	0.218	0.382	2.07489e-123	CD4 effector GZMK	DDX21
1.34729e-125	-0.310667	0.218	0.373	2.62304e-121	CD4 effector GZMK	NFKBIZ
7.97225e-125	-0.29939	0.974	0.99	1.55212e-120	CD4 effector GZMK	MT-CYB
8.81247e-124	-0.306806	0.502	0.611	1.7157e-119	CD4 effector GZMK	GUK1
3.05799e-123	-0.999694	0.415	0.508	5.9536e-119	CD4 effector GZMK	FOS
4.28422e-122	-0.277066	0.62	0.703	8.34095e-118	CD4 effector GZMK	ARPC2
1.16749e-121	-0.570477	0.895	0.917	2.27298e-117	CD4 effector GZMK	JUNB
5.29554e-121	-0.288481	0.278	0.425	1.03099e-116	CD4 effector GZMK	CYCS
8.82476e-120	-0.332108	0.239	0.386	1.71809e-115	CD4 effector GZMK	GADD45B
1.83023e-119	-0.338078	0.283	0.416	3.56327e-115	CD4 effector GZMK	GZMM
5.95276e-119	-0.354325	0.143	0.285	1.15894e-114	CD4 effector GZMK	HIST1H1E
1.28377e-116	-0.254752	0.188	0.337	2.49937e-112	CD4 effector GZMK	GSTP1
5.8349e-116	-0.44693	0.422	0.53	1.136e-111	CD4 effector GZMK	SAT1
1.52387e-114	-0.422288	0.424	0.528	2.96682e-110	CD4 effector GZMK	PIK3R1
1.53125e-114	-0.338654	0.43	0.543	2.9812e-110	CD4 effector GZMK	EML4
1.58872e-112	-0.566582	0.326	0.436	3.09308e-108	CD4 effector GZMK	DUSP1
1.26735e-107	-0.409956	0.911	0.954	2.4674e-103	CD4 effector GZMK	MT-ATP6
8.22486e-106	-0.587366	0.771	0.793	1.6013e-101	CD4 effector GZMK	IL32
5.48177e-105	0.250329	0.881	0.766	1.06725e-100	CD4 effector GZMK	C12orf57
4.11038e-103	0.32923	0.981	0.971	8.0025e-99	CD4 effector GZMK	RPS26
9.02779e-103	-0.253432	0.301	0.435	1.75762e-98	CD4 effector GZMK	WIPF1
1.62497e-102	-0.333317	0.511	0.597	3.16365e-98	CD4 effector GZMK	SPOCK2
8.09504e-102	-0.291082	0.584	0.662	1.57602e-97	CD4 effector GZMK	DDX24
1.47235e-101	-0.502167	0.502	0.581	2.86652e-97	CD4 effector GZMK	DDIT4
2.70593e-101	-0.25486	0.214	0.355	5.26817e-97	CD4 effector GZMK	ITM2A
1.18945e-98	-0.355247	0.926	0.926	2.31575e-94	CD4 effector GZMK	PFN1
3.68962e-96	-0.492423	0.358	0.454	7.18332e-92	CD4 effector GZMK	TUBA4A
4.10559e-96	-0.296427	0.184	0.313	7.99317e-92	CD4 effector GZMK	TRBC1
2.04438e-92	-0.291284	0.704	0.751	3.98021e-88	CD4 effector GZMK	PTPRC
2.5587e-91	-0.459865	0.553	0.612	4.98152e-87	CD4 effector GZMK	DNAJB1
1.44281e-90	-0.295613	0.922	0.931	2.80901e-86	CD4 effector GZMK	GAPDH
2.55526e-90	-0.292624	0.258	0.385	4.97483e-86	CD4 effector GZMK	BTG2
6.60099e-90	-0.313169	0.395	0.493	1.28515e-85	CD4 effector GZMK	CCNH
2.30185e-89	-0.309283	0.45	0.544	4.48148e-85	CD4 effector GZMK	CALR
3.98319e-88	-0.268615	0.74	0.805	7.75487e-84	CD4 effector GZMK	MYL6
4.95932e-86	-0.340079	0.477	0.561	9.65529e-82	CD4 effector GZMK	SRSF2
1.30589e-84	-0.321698	0.372	0.474	2.54243e-80	CD4 effector GZMK	EZR
2.44148e-82	-0.331654	0.503	0.57	4.75331e-78	CD4 effector GZMK	CYBA
3.38245e-82	-0.389894	0.36	0.453	6.58529e-78	CD4 effector GZMK	TGFB1
6.44949e-81	-0.251851	0.872	0.912	1.25565e-76	CD4 effector GZMK	MT-ND4
1.77234e-78	-0.365657	0.539	0.602	3.45057e-74	CD4 effector GZMK	LDHA
1.02316e-77	-0.285229	0.324	0.428	1.99199e-73	CD4 effector GZMK	MT-ND6
1.16492e-73	-0.250482	0.837	0.855	2.26798e-69	CD4 effector GZMK	CFL1
1.35541e-73	-0.263932	0.483	0.562	2.63884e-69	CD4 effector GZMK	CCNL1
1.18621e-71	-0.257342	0.536	0.602	2.30944e-67	CD4 effector GZMK	CD44
2.48781e-71	-0.349999	0.893	0.905	4.84351e-67	CD4 effector GZMK	BTG1
4.59076e-70	-0.266851	0.661	0.697	8.93776e-66	CD4 effector GZMK	S100A10
4.30478e-66	-0.68679	0.865	0.895	8.38097e-62	CD4 effector GZMK	MTRNR2L12
2.35956e-65	-0.290228	0.404	0.479	4.59382e-61	CD4 effector GZMK	CLIC1
5.91377e-52	-0.368981	0.415	0.473	1.15135e-47	CD4 effector GZMK	ANXA1
6.53636e-50	-0.527374	0.414	0.469	1.27256e-45	CD4 effector GZMK	MT2A
7.73913e-50	-0.281874	0.551	0.587	1.50673e-45	CD4 effector GZMK	LITAF
2.01716e-49	-0.302423	0.467	0.52	3.92721e-45	CD4 effector GZMK	YPEL5
1.199e-46	-0.27116	0.419	0.478	2.33433e-42	CD4 effector GZMK	SLC2A3
6.15735e-44	-0.251629	0.406	0.464	1.19878e-39	CD4 effector GZMK	ARL4C
6.56095e-44	-0.259211	0.93	0.965	1.27735e-39	CD4 effector GZMK	MT-ND4L
6.3516e-38	-0.250231	0.414	0.468	1.23659e-33	CD4 effector GZMK	IRF1
1.13825e-28	-0.300791	0.767	0.759	2.21607e-24	CD4 effector GZMK	NFKBIA
7.01963e-26	-0.42256	0.422	0.452	1.36665e-21	CD4 effector GZMK	JUND
1.89422e-07	-0.378048	0.998	0.996	0.00368786	CD4 effector GZMK	FTH1
0	1.03983	0.94	0.736	0	CD4 SCM	S100A4
0	0.908663	0.927	0.72	0	CD4 SCM	LTB
0	0.684765	0.974	0.896	0	CD4 SCM	VIM
0	0.665843	0.881	0.675	0	CD4 SCM	S100A10
0	0.635964	0.532	0.212	0	CD4 SCM	S100A11
0	0.564187	0.518	0.193	0	CD4 SCM	AQP3
0	0.541267	0.307	0.034	0	CD4 SCM	TNFRSF4
0	0.509294	0.448	0.159	0	CD4 SCM	ITGB1
0	0.492519	0.34	0.055	0	CD4 SCM	CCR6
0	0.447778	0.318	0.066	0	CD4 SCM	LGALS3
0	0.437408	0.427	0.156	0	CD4 SCM	TIMP1
1.34939e-292	0.59329	0.428	0.177	2.62712e-288	CD4 SCM	LGALS1
5.36976e-274	0.68233	0.906	0.71	1.04544e-269	CD4 SCM	IL7R
8.30921e-267	-1.42551	0.193	0.48	1.61772e-262	CD4 SCM	NKG7
1.20128e-253	0.351802	0.385	0.154	2.33877e-249	CD4 SCM	ANXA2
3.64297e-250	0.399765	0.999	0.998	7.0925e-246	CD4 SCM	RPLP0
1.40449e-238	0.421946	0.58	0.314	2.73441e-234	CD4 SCM	PLP2
1.81979e-233	0.469128	0.956	0.882	3.54296e-229	CD4 SCM	SH3BGRL3
3.22248e-226	0.457808	0.533	0.278	6.27384e-222	CD4 SCM	AHNAK
2.79907e-223	0.551405	0.91	0.794	5.44951e-219	CD4 SCM	CD52
1.0316e-221	0.472887	0.801	0.589	2.00843e-217	CD4 SCM	EMP3
1.68067e-217	0.521781	0.684	0.445	3.27209e-213	CD4 SCM	ANXA1
1.46075e-203	0.381676	0.391	0.179	2.84394e-199	CD4 SCM	PDE4D
8.86347e-203	0.289103	1	1	1.72563e-198	CD4 SCM	EEF1A1
1.08757e-199	-0.529355	0.998	1	2.11738e-195	CD4 SCM	MALAT1
1.04352e-197	0.286076	0.329	0.136	2.03164e-193	CD4 SCM	TNFRSF25
2.08392e-182	0.454705	0.744	0.546	4.05718e-178	CD4 SCM	TAGLN2
6.84043e-179	-0.862997	0.197	0.424	1.33176e-174	CD4 SCM	CST7
2.28178e-174	0.285854	1	1	4.4424e-170	CD4 SCM	RPS19
4.73758e-174	0.257036	0.293	0.122	9.2236e-170	CD4 SCM	TRADD
2.78077e-173	0.35254	0.548	0.324	5.41388e-169	CD4 SCM	ARHGAP15
1.6189e-169	0.3482	0.972	0.917	3.15184e-165	CD4 SCM	FXYD5
2.16614e-168	0.282549	0.999	0.998	4.21726e-164	CD4 SCM	RPSA
1.02674e-163	0.362535	0.471	0.246	1.99897e-159	CD4 SCM	KLRB1
8.27355e-162	-1.28563	0.337	0.532	1.61078e-157	CD4 SCM	CCL5
4.26737e-157	0.297644	0.372	0.183	8.30814e-153	CD4 SCM	GATA3
2.64258e-156	-0.625127	0.071	0.281	5.14483e-152	CD4 SCM	CD8A
6.76398e-152	0.256763	1	1	1.31688e-147	CD4 SCM	TPT1
1.1431e-134	-0.43295	0.463	0.656	2.22551e-130	CD4 SCM	CD7
2.66377e-132	0.482059	0.485	0.3	5.1861e-128	CD4 SCM	CRIP1
6.52423e-129	0.348006	0.389	0.215	1.2702e-124	CD4 SCM	TOB1
7.219e-119	0.291439	0.532	0.341	1.40547e-114	CD4 SCM	NME2
3.67684e-118	0.380087	0.881	0.794	7.15843e-114	CD4 SCM	S100A6
1.46502e-111	0.2678	0.431	0.254	2.85224e-107	CD4 SCM	RORA
4.22692e-106	-0.512249	0.27	0.438	8.22939e-102	CD4 SCM	CTSW
1.88804e-96	0.313529	0.743	0.615	3.67583e-92	CD4 SCM	GSTK1
1.51592e-94	-0.589302	0.138	0.304	2.95135e-90	CD4 SCM	GZMK
9.92801e-94	0.266537	0.637	0.47	1.93288e-89	CD4 SCM	FLT3LG
3.92128e-80	-0.343192	0.261	0.409	7.63435e-76	CD4 SCM	GZMM
1.42669e-62	0.315835	0.851	0.784	2.77763e-58	CD4 SCM	IL32
8.06626e-61	-0.293762	0.858	0.911	1.57042e-56	CD4 SCM	MT-ND4
4.03802e-60	-0.371005	0.577	0.682	7.86161e-56	CD4 SCM	HCST
3.5592e-57	-0.292852	0.466	0.592	6.92941e-53	CD4 SCM	LITAF
9.70112e-57	0.284488	0.705	0.608	1.88871e-52	CD4 SCM	TNFAIP3
4.81894e-56	-0.471564	0.166	0.284	9.38199e-52	CD4 SCM	GZMA
1.47937e-53	-0.351037	0.962	0.97	2.88018e-49	CD4 SCM	H3F3B
4.60423e-53	-0.80921	0.199	0.318	8.96397e-49	CD4 SCM	GNLY
1.34176e-48	-0.316674	0.952	0.969	2.61226e-44	CD4 SCM	MT-ND3
4.142e-46	-0.277278	0.673	0.75	8.06405e-42	CD4 SCM	PTPRC
2.31439e-44	-0.265131	0.851	0.908	4.50589e-40	CD4 SCM	BTG1
2.86802e-43	-0.518603	0.716	0.745	5.58375e-39	CD4 SCM	CD74
1.73177e-42	-0.30928	0.421	0.521	3.37159e-38	CD4 SCM	YPEL5
1.07547e-28	0.274386	0.998	0.996	2.09383e-24	CD4 SCM	FTH1
4.99881e-19	0.4271	0.537	0.491	9.73219e-15	CD4 SCM	FOS
2.61284e-13	-0.271645	0.399	0.444	5.08695e-09	CD4 SCM	TUBA4A
0	1.40088	0.852	0.18	0	CD8 naïve	CD8B
0	1.29998	0.661	0.04	0	CD8 naïve	LINC02446
0	0.567494	0.543	0.178	0	CD8 naïve	NELL2
0	0.554882	0.485	0.132	0	CD8 naïve	AIF1
0	0.542582	0.701	0.238	0	CD8 naïve	CD8A
0	0.422067	1	1	0	CD8 naïve	RPS12
0	-1.02961	0.436	0.759	0	CD8 naïve	SRGN
1.16604e-299	0.369513	1	1	2.27016e-295	CD8 naïve	RPL32
3.985e-292	0.42073	1	0.997	7.75839e-288	CD8 naïve	RPS5
3.21859e-286	0.400629	1	1	6.26628e-282	CD8 naïve	RPS3A
1.07908e-285	0.378621	1	1	2.10086e-281	CD8 naïve	EEF1A1
5.47846e-283	0.401382	1	1	1.0666e-278	CD8 naïve	RPS13
5.73066e-280	0.396766	1	1	1.1157e-275	CD8 naïve	RPS8
2.49658e-267	0.452548	1	0.986	4.8606e-263	CD8 naïve	EEF1B2
5.30606e-266	0.354319	1	1	1.03304e-261	CD8 naïve	RPS23
9.05573e-253	0.324243	1	1	1.76306e-248	CD8 naïve	RPL13
1.84183e-252	0.308192	0.301	0.085	3.58587e-248	CD8 naïve	ACTN1
2.86116e-249	-1.5957	0.173	0.536	5.5704e-245	CD8 naïve	CCL5
5.15941e-248	0.317915	1	1	1.00449e-243	CD8 naïve	RPL19
5.06132e-234	0.478476	0.566	0.253	9.85388e-230	CD8 naïve	CCR7
4.8287e-232	0.317046	1	1	9.40099e-228	CD8 naïve	RPS14
4.83887e-229	-0.807431	0.892	0.974	9.42079e-225	CD8 naïve	H3F3B
1.61927e-227	0.37177	0.999	0.996	3.15256e-223	CD8 naïve	RPL10A
1.28283e-226	-1.06494	0.09	0.424	2.49754e-222	CD8 naïve	CST7
6.50421e-217	0.345315	1	1	1.2663e-212	CD8 naïve	RPS6
3.18943e-215	-0.700177	0.915	0.962	6.2095e-211	CD8 naïve	UBC
2.68077e-213	-0.865572	0.993	0.997	5.21918e-209	CD8 naïve	FTH1
1.71344e-210	0.330941	1	1	3.33589e-206	CD8 naïve	RPLP1
4.76494e-209	0.388125	0.514	0.226	9.27686e-205	CD8 naïve	LEF1
2.02955e-194	0.346565	1	1	3.95133e-190	CD8 naïve	RPS4X
9.10996e-193	0.298278	1	1	1.77362e-188	CD8 naïve	RPS28
3.14827e-186	-1.454	0.187	0.473	6.12937e-182	CD8 naïve	NKG7
4.70844e-184	0.285207	1	1	9.16685e-180	CD8 naïve	RPL18
1.12454e-183	0.332848	1	0.996	2.18936e-179	CD8 naïve	RPL22
2.20754e-180	0.325924	1	0.999	4.29785e-176	CD8 naïve	RPL5
2.15452e-179	0.307688	0.296	0.102	4.19464e-175	CD8 naïve	ARMH1
7.7869e-176	0.251086	0.297	0.103	1.51603e-171	CD8 naïve	SPINT2
1.75867e-175	-0.568108	0.997	0.999	3.42396e-171	CD8 naïve	HLA-B
4.03164e-175	0.435764	0.732	0.474	7.84921e-171	CD8 naïve	RGS10
7.44904e-169	0.27848	1	1	1.45025e-164	CD8 naïve	RPL12
2.77457e-168	0.261097	1	1	5.40181e-164	CD8 naïve	RPL10
2.29226e-167	-0.505887	0.995	0.999	4.46281e-163	CD8 naïve	EIF1
1.30175e-166	-1.035	0.624	0.797	2.53438e-162	CD8 naïve	ZFP36
1.51535e-163	0.309006	0.363	0.146	2.95023e-159	CD8 naïve	PASK
3.83171e-163	0.271914	1	1	7.45995e-159	CD8 naïve	RPL14
1.9237e-161	-0.541268	0.854	0.934	3.74526e-157	CD8 naïve	GAPDH
3.17724e-161	0.267687	1	1	6.18578e-157	CD8 naïve	RPL29
5.51924e-160	0.326623	0.457	0.213	1.07454e-155	CD8 naïve	NUCB2
1.41694e-158	-0.537768	0.4	0.649	2.75864e-154	CD8 naïve	CD99
1.02572e-157	0.287995	1	1	1.99698e-153	CD8 naïve	RPS18
1.57244e-157	0.291989	1	0.998	3.06139e-153	CD8 naïve	RPSA
5.20056e-157	-0.954777	0.593	0.751	1.0125e-152	CD8 naïve	CD74
2.32038e-156	-0.933776	0.044	0.305	4.51754e-152	CD8 naïve	GZMK
3.78647e-153	0.290746	0.368	0.156	7.37188e-149	CD8 naïve	LDLRAP1
2.76254e-150	0.269264	1	1	5.37839e-146	CD8 naïve	RPL21
6.09262e-147	0.285717	1	0.997	1.18617e-142	CD8 naïve	NACA
4.23857e-146	0.307383	0.99	0.959	8.25206e-142	CD8 naïve	RACK1
2.73132e-141	-0.803215	0.592	0.762	5.3176e-137	CD8 naïve	S100A4
3.22289e-141	-0.605889	0.28	0.527	6.27465e-137	CD8 naïve	PIK3R1
7.69717e-138	0.381535	0.915	0.766	1.49856e-133	CD8 naïve	LDHB
7.5766e-136	0.35957	0.599	0.352	1.47509e-131	CD8 naïve	PRMT2
4.83186e-134	-0.734533	0.15	0.4	9.40715e-130	CD8 naïve	NR4A2
8.63165e-133	-0.474649	0.848	0.919	1.6805e-128	CD8 naïve	CALM1
4.10148e-132	0.284176	1	0.998	7.98517e-128	CD8 naïve	RPLP0
6.97245e-132	-0.929931	0.049	0.278	1.35747e-127	CD8 naïve	KLRB1
5.65295e-126	0.402174	0.997	0.991	1.10057e-121	CD8 naïve	RPS2
9.35705e-123	0.375394	0.54	0.302	1.82172e-118	CD8 naïve	SELL
1.62766e-120	-0.333764	1	1	3.16889e-116	CD8 naïve	B2M
7.33602e-119	-0.787997	0.072	0.287	1.42825e-114	CD8 naïve	GZMA
1.51945e-117	0.257465	1	1	2.95822e-113	CD8 naïve	TPT1
7.66443e-117	0.28197	0.361	0.173	1.49219e-112	CD8 naïve	PDE3B
3.31845e-115	0.391199	0.717	0.496	6.46068e-111	CD8 naïve	NOSIP
8.19324e-115	0.308878	0.986	0.96	1.59514e-110	CD8 naïve	RPL7
2.00349e-113	0.260063	0.998	0.996	3.90059e-109	CD8 naïve	RPS9
7.72422e-113	0.289926	0.477	0.26	1.50383e-108	CD8 naïve	CD55
1.0009e-109	-0.641516	0.565	0.724	1.94864e-105	CD8 naïve	CD69
2.58527e-108	-0.668949	0.434	0.626	5.03326e-104	CD8 naïve	TNFAIP3
8.4275e-108	-0.651843	0.836	0.919	1.64075e-103	CD8 naïve	JUNB
1.40716e-105	0.284828	0.989	0.968	2.7396e-101	CD8 naïve	RPL4
2.57457e-105	-0.5237	0.475	0.649	5.01244e-101	CD8 naïve	SRSF7
8.29208e-105	-0.641179	0.378	0.581	1.61439e-100	CD8 naïve	DDIT4
5.19123e-104	-0.602748	0.241	0.452	1.01068e-99	CD8 naïve	TUBA4A
6.00438e-101	-0.438652	0.996	0.999	1.16899e-96	CD8 naïve	TMSB4X
2.28876e-99	-0.855356	0.683	0.814	4.45598e-95	CD8 naïve	JUN
6.22725e-99	-0.542656	0.827	0.907	1.21238e-94	CD8 naïve	BTG1
1.84914e-95	0.264918	0.489	0.281	3.60008e-91	CD8 naïve	ABLIM1
5.42388e-91	-0.288381	0.999	1	1.05598e-86	CD8 naïve	PTMA
1.32269e-89	0.324425	0.605	0.409	2.57514e-85	CD8 naïve	TCF7
1.57801e-87	0.27538	0.541	0.342	3.07224e-83	CD8 naïve	FBL
2.87195e-87	0.258782	0.436	0.248	5.5914e-83	CD8 naïve	CD27
5.19868e-86	0.268719	0.969	0.927	1.01213e-81	CD8 naïve	NPM1
9.22926e-86	-0.414832	0.356	0.537	1.79684e-81	CD8 naïve	EML4
1.44489e-85	-0.578597	0.434	0.612	2.81305e-81	CD8 naïve	IER2
2.75868e-85	-0.498517	0.28	0.476	5.37088e-81	CD8 naïve	ANXA1
6.66275e-83	0.278462	0.83	0.673	1.29717e-78	CD8 naïve	EIF3E
3.85112e-81	-0.402532	0.292	0.479	7.49774e-77	CD8 naïve	CLIC1
1.2319e-80	0.275086	0.701	0.52	2.39839e-76	CD8 naïve	NDFIP1
4.3965e-80	-0.543884	0.452	0.628	8.55954e-76	CD8 naïve	KLF6
2.30823e-79	-0.467461	0.688	0.795	4.4939e-75	CD8 naïve	HSP90AA1
6.68749e-78	-0.551618	0.564	0.711	1.30199e-73	CD8 naïve	ZFP36L2
1.96275e-77	0.253491	0.961	0.915	3.82127e-73	CD8 naïve	EEF2
1.19278e-75	0.388141	0.923	0.854	2.32223e-71	CD8 naïve	TXNIP
3.30856e-75	-0.573762	0.429	0.577	6.44143e-71	CD8 naïve	HSPA5
5.8283e-73	-0.591781	0.557	0.674	1.13471e-68	CD8 naïve	CXCR4
3.06954e-69	0.267503	0.788	0.652	5.97609e-65	CD8 naïve	EIF3H
5.7702e-68	0.271466	0.785	0.632	1.1234e-63	CD8 naïve	CD7
7.64039e-65	-0.451411	0.368	0.523	1.48751e-60	CD8 naïve	SAT1
9.16697e-65	-0.359607	0.183	0.342	1.78472e-60	CD8 naïve	FYN
8.04853e-64	-0.424309	0.365	0.521	1.56697e-59	CD8 naïve	YPEL5
1.36843e-63	-0.341187	0.715	0.8	2.6642e-59	CD8 naïve	MYL6
1.10353e-62	-0.38162	0.315	0.479	2.14846e-58	CD8 naïve	SLC2A3
1.4605e-61	-0.303203	0.994	0.997	2.84344e-57	CD8 naïve	HLA-C
2.19961e-60	0.25074	0.731	0.583	4.28241e-56	CD8 naïve	EIF3L
4.83068e-58	-0.360585	0.314	0.464	9.40486e-54	CD8 naïve	ARL4C
1.38859e-57	-0.320472	0.578	0.7	2.70344e-53	CD8 naïve	SUB1
4.83641e-54	-0.299097	0.77	0.839	9.41601e-50	CD8 naïve	HMGB1
2.21145e-53	-0.493925	0.282	0.428	4.30546e-49	CD8 naïve	DUSP1
6.39298e-53	-0.320527	0.163	0.307	1.24465e-48	CD8 naïve	AHNAK
8.55962e-51	-0.412541	0.313	0.447	1.66647e-46	CD8 naïve	TGFB1
4.05251e-48	-0.320027	0.986	0.992	7.88983e-44	CD8 naïve	HLA-A
2.09675e-46	-0.382441	0.484	0.6	4.08216e-42	CD8 naïve	LDHA
2.97476e-46	-0.293036	0.721	0.79	5.79155e-42	CD8 naïve	YWHAZ
1.69123e-45	-0.287879	0.284	0.424	3.29265e-41	CD8 naïve	FAM177A1
3.68561e-44	-0.265932	0.13	0.253	7.17552e-40	CD8 naïve	RNF19A
1.19447e-42	-0.309604	0.22	0.343	2.32551e-38	CD8 naïve	IDS
7.66025e-42	-0.275513	0.57	0.667	1.49137e-37	CD8 naïve	PPIB
1.58033e-40	-0.302905	0.637	0.722	3.07674e-36	CD8 naïve	RBM39
1.83562e-40	-0.304012	0.752	0.804	3.57376e-36	CD8 naïve	S100A6
4.80587e-40	-0.431865	0.512	0.609	9.35655e-36	CD8 naïve	DNAJB1
4.58505e-39	-0.290191	0.144	0.259	8.92664e-35	CD8 naïve	GABARAPL1
1.51477e-38	-0.250061	0.585	0.697	2.9491e-34	CD8 naïve	YWHAB
4.70212e-37	-0.263615	0.151	0.264	9.15455e-33	CD8 naïve	SYTL3
5.4498e-37	-0.285203	0.371	0.486	1.06102e-32	CD8 naïve	CCNH
1.65812e-35	-0.305546	0.869	0.889	3.2282e-31	CD8 naïve	SH3BGRL3
5.65448e-35	-0.31703	0.456	0.555	1.10087e-30	CD8 naïve	SRSF2
2.2724e-33	-1.03895	0.212	0.314	4.42413e-29	CD8 naïve	GNLY
1.62242e-32	-0.266517	0.235	0.34	3.15869e-28	CD8 naïve	ITM2A
1.64423e-32	-0.268374	0.349	0.467	3.20114e-28	CD8 naïve	IRF1
1.9421e-32	-0.266312	0.671	0.743	3.78108e-28	CD8 naïve	SRSF5
2.92038e-29	0.390978	0.428	0.323	5.68569e-25	CD8 naïve	EEF1G
1.30433e-28	-0.406397	0.845	0.893	2.5394e-24	CD8 naïve	MTRNR2L12
1.06264e-24	-0.276054	0.207	0.297	2.06884e-20	CD8 naïve	ZNF331
3.2813e-22	-0.270258	0.902	0.927	6.38836e-18	CD8 naïve	PFN1
5.26023e-21	-0.408768	0.386	0.465	1.02411e-16	CD8 naïve	MT2A
1.12377e-20	-0.452645	0.764	0.791	2.18787e-16	CD8 naïve	IL32
1.3726e-20	-0.64377	0.419	0.499	2.67232e-16	CD8 naïve	FOS
1.08222e-18	-0.268329	0.286	0.363	2.10697e-14	CD8 naïve	PPP1R15A
0.00599232	0.254117	0.374	0.393	1	CD8 naïve	RPS4Y1
0	1.33423	0.769	0.36	0	CD8 CM	NR4A2
0	1.3326	0.773	0.418	0	CD8 CM	TUBA4A
0	1.30663	0.967	0.485	0	CD8 CM	CCL5
0	1.22853	0.95	0.776	0	CD8 CM	ZFP36
0	1.14575	0.504	0.185	0	CD8 CM	DUSP2
0	1.08161	0.807	0.553	0	CD8 CM	HSPA5
0	1.05089	0.557	0.174	0	CD8 CM	CCL4
0	1.0505	0.861	0.375	0	CD8 CM	CST7
0	1.04507	0.596	0.177	0	CD8 CM	RGS1
0	1.00663	0.965	0.726	0	CD8 CM	SRGN
0	1.00578	0.685	0.235	0	CD8 CM	CD8A
0	1.0011	0.796	0.493	0	CD8 CM	YPEL5
0	0.991057	0.875	0.428	0	CD8 CM	NKG7
0	0.989432	0.867	0.654	0	CD8 CM	CXCR4
0	0.970979	0.998	0.957	0	CD8 CM	UBC
0	0.970191	0.996	0.968	0	CD8 CM	H3F3B
0	0.957073	0.696	0.401	0	CD8 CM	DUSP1
0	0.925396	0.916	0.73	0	CD8 CM	CD74
0	0.909144	0.876	0.623	0	CD8 CM	SRSF7
0	0.888222	0.662	0.265	0	CD8 CM	GZMK
0	0.855108	0.657	0.327	0	CD8 CM	TSPYL2
0	0.84122	0.613	0.286	0	CD8 CM	ADGRE5
0	0.811856	0.672	0.314	0	CD8 CM	IDS
0	0.790428	1	0.999	0	CD8 CM	HLA-B
0	0.786957	1	0.998	0	CD8 CM	EIF1
0	0.779776	0.554	0.17	0	CD8 CM	CMC1
0	0.766474	0.303	0.081	0	CD8 CM	LMNA
0	0.728043	0.521	0.218	0	CD8 CM	IFRD1
0	0.71936	0.581	0.23	0	CD8 CM	GABARAPL1
0	0.706773	0.875	0.694	0	CD8 CM	UBB
0	0.674588	1	0.992	0	CD8 CM	HLA-A
0	0.653979	0.606	0.252	0	CD8 CM	GZMA
0	0.646104	0.322	0.076	0	CD8 CM	XCL2
0	0.621313	0.64	0.312	0	CD8 CM	FYN
0	0.595344	0.513	0.213	0	CD8 CM	CSRNP1
0	0.562201	0.506	0.204	0	CD8 CM	RUNX3
0	0.526685	0.39	0.103	0	CD8 CM	ZEB2
0	0.492249	0.327	0.066	0	CD8 CM	METRNL
0	0.487849	0.278	0.064	0	CD8 CM	OASL
0	0.472781	0.289	0.049	0	CD8 CM	ENC1
0	0.447876	0.342	0.103	0	CD8 CM	SLA2
0	-0.405071	1	1	0	CD8 CM	RPS3
0	-0.422384	1	1	0	CD8 CM	RPS15
0	-0.455329	1	1	0	CD8 CM	RPL35A
0	-0.461453	1	1	0	CD8 CM	RPL10
0	-0.467401	1	1	0	CD8 CM	RPS28
0	-0.473837	1	1	0	CD8 CM	EEF1A1
0	-0.476262	0.999	1	0	CD8 CM	RPL12
0	-0.476304	1	1	0	CD8 CM	RPL7A
0	-0.477528	1	1	0	CD8 CM	RPS6
0	-0.494812	1	1	0	CD8 CM	RPS27A
0	-0.518271	0.999	1	0	CD8 CM	RPL14
0	-0.530699	0.997	1	0	CD8 CM	RPL6
0	-0.533241	1	1	0	CD8 CM	RPL30
0	-0.550172	1	1	0	CD8 CM	RPL13
0	-0.551792	1	1	0	CD8 CM	TPT1
0	-0.557371	0.983	0.997	0	CD8 CM	RPL10A
0	-0.560194	1	1	0	CD8 CM	RPS14
0	-0.564111	1	1	0	CD8 CM	RPS12
0	-0.565662	0.994	0.998	0	CD8 CM	RPLP0
0	-0.569161	1	1	0	CD8 CM	RPL34
0	-0.575098	0.987	0.998	0	CD8 CM	NACA
0	-0.591528	1	1	0	CD8 CM	RPL18A
0	-0.602301	1	1	0	CD8 CM	RPL19
0	-0.606824	1	1	0	CD8 CM	RPS23
0	-0.615075	1	1	0	CD8 CM	RPL11
0	-0.626514	0.998	1	0	CD8 CM	RPL18
0	-0.67508	1	1	0	CD8 CM	RPS4X
0	-0.676269	1	1	0	CD8 CM	RPL32
0	-0.677834	0.959	0.989	0	CD8 CM	EEF1B2
0	-0.678629	0.993	0.998	0	CD8 CM	RPS5
0	-0.702067	0.997	1	0	CD8 CM	RPL29
0	-0.704925	0.893	0.965	0	CD8 CM	RACK1
0	-0.716142	1	1	0	CD8 CM	RPS3A
0	-0.716869	0.992	0.999	0	CD8 CM	RPL5
0	-0.722654	0.982	0.997	0	CD8 CM	RPL22
0	-0.741805	0.998	1	0	CD8 CM	RPS13
0	-0.77541	0.495	0.794	0	CD8 CM	LDHB
0	-0.781061	0.146	0.533	0	CD8 CM	NOSIP
0	-0.782285	1	1	0	CD8 CM	RPS8
0	-0.930518	0.34	0.752	0	CD8 CM	IL7R
0	-1.26365	0.317	0.766	0	CD8 CM	LTB
4.44015e-305	0.48498	1	0.997	8.64452e-301	CD8 CM	HLA-C
1.2016e-302	0.653868	0.369	0.124	2.3394e-298	CD8 CM	MYADM
4.07383e-298	0.366046	0.294	0.08	7.93135e-294	CD8 CM	GGA2
9.44525e-298	-0.49414	0.995	0.998	1.8389e-293	CD8 CM	RPSA
1.49161e-297	0.711612	0.615	0.317	2.90401e-293	CD8 CM	MCL1
4.11617e-295	0.559129	0.413	0.15	8.01376e-291	CD8 CM	SERTAD1
5.41088e-295	0.564492	0.46	0.173	1.05344e-290	CD8 CM	HLA-DRB1
1.16739e-291	-0.446159	1	1	2.27279e-287	CD8 CM	RPS18
1.23857e-288	0.53468	0.347	0.11	2.41136e-284	CD8 CM	HLA-DQB1
3.74355e-287	0.307937	0.25	0.061	7.28831e-283	CD8 CM	F2R
3.84287e-284	0.516826	0.307	0.09	7.48169e-280	CD8 CM	FOSB
1.99331e-280	0.647767	0.483	0.208	3.88077e-276	CD8 CM	CEMIP2
5.68083e-279	0.6826	0.436	0.168	1.106e-274	CD8 CM	PMAIP1
2.35453e-277	0.577212	0.967	0.912	4.58403e-273	CD8 CM	CALM1
3.11589e-277	0.696373	0.566	0.273	6.06632e-273	CD8 CM	ZNF331
3.616e-269	-0.728151	0.543	0.821	7.03998e-265	CD8 CM	CD52
2.4561e-266	0.483237	0.389	0.139	4.78178e-262	CD8 CM	MAP3K8
4.68032e-265	0.656907	0.87	0.73	9.11211e-261	CD8 CM	SRSF5
1.63247e-263	0.435423	0.346	0.115	3.17826e-259	CD8 CM	CXCR3
9.56637e-261	-0.391768	1	1	1.86248e-256	CD8 CM	RPS25
9.89644e-257	0.599727	0.607	0.319	1.92674e-252	CD8 CM	REL
2.07657e-256	0.513047	0.25	0.066	4.04287e-252	CD8 CM	CCL3
3.09796e-256	0.781904	0.756	0.535	6.03142e-252	CD8 CM	SRSF2
4.40019e-256	0.483046	0.378	0.133	8.56673e-252	CD8 CM	KLRD1
1.19184e-254	0.727248	0.618	0.341	2.32039e-250	CD8 CM	PPP1R15A
1.47622e-254	-0.422942	0.997	0.999	2.87405e-250	CD8 CM	RPL36
8.23854e-254	0.768367	0.729	0.499	1.60396e-249	CD8 CM	PIK3R1
1.56655e-247	0.745354	0.965	0.899	3.04992e-243	CD8 CM	BTG1
2.0808e-241	0.577971	0.866	0.707	4.05111e-237	CD8 CM	RBM39
2.3205e-237	0.453499	0.283	0.086	4.51778e-233	CD8 CM	DUSP4
6.67775e-237	-0.397248	0.999	1	1.30009e-232	CD8 CM	RPL8
5.3312e-236	-0.404232	0.999	1	1.03793e-231	CD8 CM	RPS21
5.55275e-235	0.566867	0.555	0.283	1.08107e-230	CD8 CM	DNAJA1
7.09714e-233	0.389091	0.327	0.112	1.38174e-228	CD8 CM	SLC7A5
9.21702e-233	0.58589	0.42	0.179	1.79446e-228	CD8 CM	SRRT
8.48218e-228	0.431926	0.415	0.171	1.6514e-223	CD8 CM	TUBB4B
5.22657e-227	0.566188	0.679	0.407	1.01756e-222	CD8 CM	CTSW
9.33167e-227	-0.35757	0.999	1	1.81678e-222	CD8 CM	RPS7
2.34092e-226	0.554677	0.614	0.346	4.55753e-222	CD8 CM	DNAJB6
3.23167e-226	0.509218	0.529	0.263	6.29175e-222	CD8 CM	GNG2
5.25609e-226	-0.537466	0.891	0.966	1.02331e-221	CD8 CM	RPL7
4.04625e-224	0.490949	0.49	0.23	7.87764e-220	CD8 CM	RNF19A
6.26461e-222	0.443508	0.434	0.187	1.21966e-217	CD8 CM	TENT5C
1.44543e-216	0.535355	0.558	0.29	2.81412e-212	CD8 CM	HERPUD1
3.47966e-215	-0.436141	1	1	6.77455e-211	CD8 CM	RPL39
4.32871e-214	0.403473	0.467	0.208	8.42756e-210	CD8 CM	HLA-DPB1
7.67631e-212	0.519758	0.64	0.38	1.4945e-207	CD8 CM	GZMM
3.30021e-211	-0.373146	1	1	6.42517e-207	CD8 CM	RPS24
1.01431e-210	0.599219	0.687	0.465	1.97476e-206	CD8 CM	CCNH
5.56077e-209	0.667485	0.894	0.782	1.08263e-204	CD8 CM	HSP90AA1
2.09083e-205	-0.395265	0.998	0.999	4.07064e-201	CD8 CM	RPL9
2.16355e-204	0.463728	0.459	0.216	4.21221e-200	CD8 CM	SYAP1
2.89567e-204	-0.348826	1	1	5.63758e-200	CD8 CM	RPL37
1.44455e-200	-0.375231	0.999	1	2.81239e-196	CD8 CM	RPL3
2.48367e-199	-0.493202	0.195	0.503	4.83546e-195	CD8 CM	FLT3LG
5.05166e-198	0.508207	0.488	0.242	9.83508e-194	CD8 CM	SYTL3
3.96415e-195	0.700278	0.709	0.501	7.71781e-191	CD8 CM	SAT1
8.99094e-195	-0.620485	0.052	0.334	1.75045e-190	CD8 CM	SELL
3.53227e-194	0.472534	0.449	0.21	6.87698e-190	CD8 CM	CREM
1.42229e-193	0.380573	0.466	0.216	2.76906e-189	CD8 CM	HLA-DPA1
1.55241e-193	0.667988	0.799	0.603	3.02239e-189	CD8 CM	TNFAIP3
2.26032e-191	-0.465326	0.93	0.971	4.40061e-187	CD8 CM	RPL4
5.73393e-191	0.577016	0.523	0.275	1.11634e-186	CD8 CM	ID2
1.37528e-190	0.384828	0.341	0.137	2.67754e-186	CD8 CM	JMJD6
1.83542e-189	0.547212	0.802	0.641	3.57338e-185	CD8 CM	DDX24
9.67073e-189	0.793819	0.769	0.593	1.88279e-184	CD8 CM	DNAJB1
2.53e-187	0.490027	0.882	0.78	4.92566e-183	CD8 CM	YWHAZ
7.70661e-186	0.518212	0.673	0.455	1.5004e-181	CD8 CM	BZW1
2.90103e-185	0.319922	0.313	0.118	5.64802e-181	CD8 CM	ELL2
3.8267e-185	0.383308	0.411	0.185	7.45021e-181	CD8 CM	CBLB
3.44171e-182	0.412309	0.363	0.152	6.70066e-178	CD8 CM	BHLHE40
2.49835e-180	0.562991	0.575	0.34	4.86404e-176	CD8 CM	HSPE1
1.94393e-179	0.485946	0.278	0.102	3.78464e-175	CD8 CM	RGCC
4.16576e-179	-0.382685	0.989	0.997	8.11031e-175	CD8 CM	RPS9
9.14008e-179	0.428687	0.468	0.239	1.77948e-174	CD8 CM	ARHGAP9
2.15314e-178	0.386486	0.393	0.179	4.19194e-174	CD8 CM	SURF4
1.32376e-177	0.479226	0.771	0.583	2.57722e-173	CD8 CM	GUK1
2.40786e-177	0.37178	0.45	0.202	4.68787e-173	CD8 CM	CD8B
2.97239e-177	-0.35581	0.993	0.998	5.78695e-173	CD8 CM	RPL24
3.02887e-174	-0.316372	1	1	5.8969e-170	CD8 CM	RPLP2
1.16419e-172	0.675766	0.818	0.694	2.26656e-168	CD8 CM	ZFP36L2
1.34456e-170	-0.434902	0.028	0.278	2.61772e-166	CD8 CM	MAL
2.25729e-170	0.889421	0.905	0.8	4.39472e-166	CD8 CM	JUN
9.47754e-170	0.605892	0.851	0.706	1.84518e-165	CD8 CM	CD69
3.53809e-169	-0.496466	0.97	0.993	6.88831e-165	CD8 CM	RPS2
1.05841e-168	0.975487	0.673	0.482	2.06061e-164	CD8 CM	FOS
1.23571e-167	0.475123	0.559	0.328	2.4058e-163	CD8 CM	MAP1LC3B
1.73839e-166	0.329539	0.324	0.133	3.38447e-162	CD8 CM	RAB8B
8.5181e-165	0.517089	0.624	0.402	1.65839e-160	CD8 CM	FAM177A1
4.62451e-164	0.466107	0.449	0.231	9.00345e-160	CD8 CM	PTP4A1
9.17223e-164	0.301902	0.278	0.105	1.78574e-159	CD8 CM	KPNA2
1.30124e-162	0.332344	0.296	0.112	2.53339e-158	CD8 CM	GZMH
1.7138e-161	0.702538	0.626	0.427	3.3366e-157	CD8 CM	TGFB1
2.17185e-160	0.323038	0.34	0.146	4.22838e-156	CD8 CM	SH2D1A
6.81905e-159	-0.323365	0.999	1	1.3276e-154	CD8 CM	RPL21
2.04709e-158	0.732337	0.729	0.584	3.98549e-154	CD8 CM	LDHA
3.73715e-157	0.589511	0.732	0.572	7.27586e-153	CD8 CM	LITAF
4.08972e-157	-0.48325	0.454	0.698	7.96228e-153	CD8 CM	EIF3E
1.87127e-155	0.415862	0.463	0.246	3.64317e-151	CD8 CM	IDI1
5.3649e-155	-0.318498	1	1	1.04449e-150	CD8 CM	RPLP1
2.42917e-152	0.619289	0.759	0.592	4.72935e-148	CD8 CM	IER2
4.27757e-152	0.4222	0.482	0.267	8.328e-148	CD8 CM	HERPUD2
1.76173e-151	-0.422006	0.245	0.505	3.42991e-147	CD8 CM	RGS10
1.79526e-151	-0.477084	0.05	0.286	3.49519e-147	CD8 CM	CCR7
1.87009e-149	0.718961	0.722	0.559	3.64087e-145	CD8 CM	DDIT4
3.90167e-148	0.271727	0.275	0.107	7.59616e-144	CD8 CM	ZC3H12A
2.82639e-146	0.3432	1	1	5.50269e-142	CD8 CM	PTMA
3.4753e-146	-0.4822	0.182	0.436	6.76607e-142	CD8 CM	TCF7
4.89703e-146	0.466051	0.807	0.665	9.53403e-142	CD8 CM	HCST
6.40802e-146	0.518703	0.374	0.184	1.24758e-141	CD8 CM	HIST1H1C
2.95667e-145	-0.42792	0.626	0.824	5.75633e-141	CD8 CM	ATP5MC2
5.74008e-145	-0.368115	1	1	1.11754e-140	CD8 CM	RPS15A
7.27479e-145	0.42769	0.448	0.243	1.41633e-140	CD8 CM	AC016831.7
2.81128e-144	0.420443	0.548	0.327	5.47328e-140	CD8 CM	PPP2R5C
7.32439e-144	0.529354	0.965	0.927	1.42599e-139	CD8 CM	GAPDH
7.61452e-143	0.367892	0.327	0.147	1.48247e-138	CD8 CM	HSPH1
7.52566e-142	0.313933	0.309	0.133	1.46517e-137	CD8 CM	TIPARP
1.6501e-141	0.334617	0.298	0.128	3.21258e-137	CD8 CM	CHMP1B
9.97869e-140	0.338779	0.408	0.202	1.94275e-135	CD8 CM	LYAR
1.83825e-139	0.469524	0.595	0.391	3.57889e-135	CD8 CM	CYCS
2.76166e-139	0.412351	0.501	0.293	5.37667e-135	CD8 CM	BRD2
4.52494e-138	-0.403828	0.779	0.901	8.80961e-134	CD8 CM	COX7C
4.00944e-137	-0.398464	0.04	0.256	7.80598e-133	CD8 CM	LEF1
4.01087e-136	0.720727	0.748	0.609	7.80876e-132	CD8 CM	KLF6
4.47731e-134	-0.433905	0.874	0.921	8.71687e-130	CD8 CM	EEF2
1.28762e-133	0.308289	0.33	0.153	2.50687e-129	CD8 CM	RALGAPA1
2.25748e-132	0.285402	0.294	0.127	4.39509e-128	CD8 CM	LYST
5.77256e-131	0.25475	0.279	0.116	1.12386e-126	CD8 CM	MATK
1.08632e-128	0.368512	0.384	0.197	2.11495e-124	CD8 CM	PTGER4
4.23779e-128	0.420287	0.808	0.685	8.25055e-124	CD8 CM	SUB1
1.03392e-127	0.291473	0.274	0.117	2.01294e-123	CD8 CM	EIF4A3
1.20794e-127	-0.271735	0.999	1	2.35174e-123	CD8 CM	RPS19
2.02832e-127	0.357066	1	0.999	3.94893e-123	CD8 CM	TMSB4X
3.67081e-127	0.312031	0.374	0.187	7.14671e-123	CD8 CM	CSNK1D
1.67584e-126	-0.636711	0.715	0.867	3.2627e-122	CD8 CM	TXNIP
1.85619e-126	0.537765	0.675	0.521	3.61381e-122	CD8 CM	CALR
3.87849e-125	0.40883	0.669	0.496	7.55102e-121	CD8 CM	RBM8A
1.80914e-124	0.387017	0.534	0.337	3.52222e-120	CD8 CM	TRMT112
6.53368e-124	0.354998	0.51	0.304	1.27204e-119	CD8 CM	CLK1
1.49265e-122	0.384604	0.409	0.222	2.90604e-118	CD8 CM	PDE4B
6.78362e-122	0.371967	0.996	0.99	1.3207e-117	CD8 CM	MT-CO1
2.58417e-121	0.264173	0.254	0.105	5.03113e-117	CD8 CM	CYTOR
1.21396e-120	0.285977	0.273	0.119	2.36347e-116	CD8 CM	KDM6B
3.99738e-119	0.330818	0.378	0.198	7.7825e-115	CD8 CM	ZFAND5
8.66268e-119	0.292679	0.341	0.168	1.68654e-114	CD8 CM	CDK17
5.56508e-117	-0.349795	0.997	0.998	1.08347e-112	CD8 CM	TMSB10
6.43641e-115	0.25976	0.252	0.108	1.2531e-110	CD8 CM	PTPRE
7.66224e-115	-0.370703	0.387	0.605	1.49176e-110	CD8 CM	EIF3L
1.09623e-114	0.298907	0.334	0.165	2.13425e-110	CD8 CM	IFNGR1
1.86398e-114	0.29507	0.315	0.149	3.62898e-110	CD8 CM	KLRG1
2.47853e-114	-0.362469	0.83	0.928	4.82545e-110	CD8 CM	FXYD5
3.50362e-114	0.318148	0.339	0.172	6.8212e-110	CD8 CM	RAB5IF
4.08256e-113	0.373166	0.885	0.79	7.94835e-109	CD8 CM	MYL6
4.61076e-113	-0.368113	0.265	0.491	8.97668e-109	CD8 CM	TMEM123
4.94892e-113	0.603406	0.88	0.839	9.63504e-109	CD8 CM	TSC22D3
1.30839e-112	0.410965	0.728	0.593	2.5473e-108	CD8 CM	STK17B
1.59192e-111	0.369765	0.898	0.831	3.0993e-107	CD8 CM	HMGB1
2.82089e-111	0.321388	0.38	0.204	5.49198e-107	CD8 CM	AKNA
1.88739e-110	-0.334295	0.926	0.973	3.67455e-106	CD8 CM	RPL31
2.50228e-110	0.415674	0.672	0.517	4.87169e-106	CD8 CM	EML4
2.92091e-110	0.380245	0.659	0.495	5.68672e-106	CD8 CM	ARHGDIA
7.06529e-110	0.437387	0.251	0.11	1.37554e-105	CD8 CM	TNF
4.15924e-108	0.259705	0.296	0.14	8.09762e-104	CD8 CM	APMAP
9.38862e-108	0.297017	0.296	0.142	1.82787e-103	CD8 CM	SLA
4.51015e-107	-0.265061	0.996	0.999	8.78082e-103	CD8 CM	RPS16
6.41574e-107	0.318014	0.439	0.255	1.24908e-102	CD8 CM	PARP8
1.32301e-105	-0.276128	0.991	0.996	2.57576e-101	CD8 CM	RPL35
3.77354e-105	0.35809	0.515	0.328	7.3467e-101	CD8 CM	RNF125
6.30818e-104	0.515328	0.613	0.45	1.22814e-99	CD8 CM	IRF1
1.20204e-103	0.943604	0.611	0.437	2.34026e-99	CD8 CM	JUND
9.28064e-103	0.391433	0.661	0.511	1.80685e-98	CD8 CM	SRSF3
1.4521e-102	0.329964	0.433	0.254	2.82709e-98	CD8 CM	CNOT1
1.85951e-102	0.294261	0.353	0.188	3.62028e-98	CD8 CM	DBF4
1.93576e-102	0.275627	0.328	0.168	3.76873e-98	CD8 CM	PTPN7
1.77708e-101	0.333519	0.49	0.307	3.45979e-97	CD8 CM	FNBP1
7.24311e-101	-0.308729	0.929	0.971	1.41016e-96	CD8 CM	BTF3
2.21795e-100	0.297954	0.321	0.165	4.31812e-96	CD8 CM	SLC38A2
2.86865e-100	-0.371651	0.336	0.543	5.58497e-96	CD8 CM	NDFIP1
1.05118e-99	0.404439	0.534	0.354	2.04654e-95	CD8 CM	GADD45B
3.70141e-98	0.255115	0.313	0.159	7.20628e-94	CD8 CM	CMC2
6.32784e-98	0.287463	0.447	0.265	1.23197e-93	CD8 CM	ARPC5L
2.02146e-97	-0.381763	0.238	0.45	3.93558e-93	CD8 CM	GIMAP7
7.80322e-97	-0.395427	0.311	0.515	1.51921e-92	CD8 CM	AES
6.56944e-96	0.28617	0.304	0.155	1.279e-91	CD8 CM	VPS37B
8.77977e-96	0.365841	0.754	0.646	1.70933e-91	CD8 CM	FUS
2.02038e-95	0.375339	0.679	0.542	3.93347e-91	CD8 CM	CCNL1
3.03655e-95	-0.320654	0.375	0.586	5.91186e-91	CD8 CM	ANP32B
5.92662e-95	-0.359906	0.586	0.755	1.15385e-90	CD8 CM	NOP53
2.57001e-94	0.29474	0.372	0.21	5.00354e-90	CD8 CM	RANBP2
4.47434e-92	-0.264592	0.987	0.995	8.71108e-88	CD8 CM	UBA52
1.74781e-90	0.337419	0.567	0.406	3.40282e-86	CD8 CM	WIPF1
6.12521e-90	0.343626	0.562	0.396	1.19252e-85	CD8 CM	HNRNPH3
2.28652e-89	-0.296895	0.903	0.959	4.45162e-85	CD8 CM	COX4I1
4.53071e-88	0.26089	0.31	0.162	8.82083e-84	CD8 CM	RELB
3.73501e-86	0.302602	0.512	0.343	7.27169e-82	CD8 CM	POMP
1.96618e-84	0.344702	0.489	0.324	3.82796e-80	CD8 CM	ITM2A
2.37378e-84	0.343604	0.625	0.487	4.62152e-80	CD8 CM	ATP6V0C
4.88328e-84	0.429264	0.689	0.586	9.50726e-80	CD8 CM	CD44
9.90035e-84	0.29386	0.483	0.319	1.9275e-79	CD8 CM	SLC38A1
1.61722e-83	-0.308969	0.267	0.461	3.14856e-79	CD8 CM	MGAT4A
1.85827e-83	0.338555	0.774	0.683	3.61786e-79	CD8 CM	SKP1
7.15224e-83	0.256066	0.337	0.189	1.39247e-78	CD8 CM	TOP1
1.03112e-82	0.297473	0.974	0.933	2.00748e-78	CD8 CM	MT-ND1
8.10005e-82	-0.306612	0.377	0.569	1.577e-77	CD8 CM	NSA2
3.98538e-81	-0.403017	0.984	0.972	7.75913e-77	CD8 CM	RPS26
9.68076e-81	0.315923	0.752	0.627	1.88475e-76	CD8 CM	CD99
1.39161e-80	0.289814	0.379	0.226	2.70932e-76	CD8 CM	FKBP11
1.9177e-80	0.277544	0.358	0.21	3.73356e-76	CD8 CM	AMD1
1.846e-79	0.328295	0.75	0.659	3.59398e-75	CD8 CM	HNRNPA0
2.74138e-79	-0.281493	0.894	0.944	5.3372e-75	CD8 CM	TOMM7
3.30736e-79	0.283369	1	1	6.4391e-75	CD8 CM	MALAT1
3.32816e-79	0.354408	0.663	0.54	6.4796e-75	CD8 CM	SBDS
2.33074e-78	0.251077	0.33	0.186	4.53772e-74	CD8 CM	USP36
3.53025e-77	-0.283456	0.986	0.99	6.87305e-73	CD8 CM	RPL13A
5.48125e-77	-0.259867	0.957	0.98	1.06714e-72	CD8 CM	RPL27
2.47043e-76	0.289972	0.467	0.309	4.80968e-72	CD8 CM	RSRC2
2.98078e-76	0.330005	0.945	0.903	5.80328e-72	CD8 CM	DDX5
6.52541e-76	0.269029	0.473	0.315	1.27043e-71	CD8 CM	PAPOLA
7.93216e-76	-0.321813	0.65	0.791	1.54431e-71	CD8 CM	C12orf57
1.76626e-74	0.254663	0.421	0.265	3.43872e-70	CD8 CM	PRKCH
2.01344e-74	-0.253439	0.949	0.977	3.91996e-70	CD8 CM	PFDN5
2.02858e-74	0.293628	0.445	0.291	3.94945e-70	CD8 CM	DDX3X
3.80484e-74	0.362937	0.617	0.5	7.40765e-70	CD8 CM	SELENOK
2.13781e-73	0.298015	0.438	0.285	4.1621e-69	CD8 CM	CHD1
2.49075e-73	0.458836	0.952	0.911	4.84923e-69	CD8 CM	JUNB
1.05497e-72	-0.289834	0.507	0.67	2.05392e-68	CD8 CM	EIF3H
2.24381e-72	0.305969	0.487	0.337	4.36847e-68	CD8 CM	TERF2IP
4.88658e-72	0.306437	0.558	0.414	9.51368e-68	CD8 CM	BCLAF1
5.48952e-72	-0.281232	0.342	0.516	1.06875e-67	CD8 CM	ST13
6.69521e-72	0.314915	0.822	0.754	1.30349e-67	CD8 CM	RBM3
8.6955e-72	0.294258	0.707	0.59	1.69293e-67	CD8 CM	EPC1
1.51944e-70	0.320045	0.609	0.486	2.9582e-66	CD8 CM	EIF4G2
1.75128e-70	-0.268959	0.149	0.311	3.40956e-66	CD8 CM	ADD3
5.48214e-70	-0.275328	0.69	0.827	1.06732e-65	CD8 CM	ATP5MG
9.59375e-70	-0.277336	0.716	0.832	1.86781e-65	CD8 CM	COMMD6
1.70359e-69	-0.282888	0.305	0.485	3.31672e-65	CD8 CM	FOXP1
2.95045e-69	0.36251	0.648	0.548	5.74423e-65	CD8 CM	PGK1
3.16796e-69	0.266095	0.83	0.77	6.16771e-65	CD8 CM	CHCHD2
7.82322e-68	0.279021	0.514	0.367	1.5231e-63	CD8 CM	SCAND1
2.08687e-67	0.287626	0.704	0.59	4.06294e-63	CD8 CM	ARF1
3.28826e-67	-0.261529	0.881	0.934	6.4019e-63	CD8 CM	RPS11
3.81657e-67	0.320579	0.619	0.499	7.43048e-63	CD8 CM	EIF5
6.02862e-67	0.322118	0.635	0.521	1.17371e-62	CD8 CM	ELF1
1.4807e-66	0.403859	0.575	0.452	2.88278e-62	CD8 CM	EZR
3.65833e-66	-0.267946	0.685	0.814	7.1224e-62	CD8 CM	SLC25A6
3.94729e-66	0.265213	0.332	0.2	7.68498e-62	CD8 CM	AL118516.1
4.47539e-66	0.264236	0.538	0.396	8.71313e-62	CD8 CM	SF3B5
5.64643e-66	-0.25599	0.392	0.566	1.0993e-61	CD8 CM	APRT
3.4535e-65	0.262837	0.443	0.297	6.72361e-61	CD8 CM	AKAP13
3.86659e-65	-0.266948	0.586	0.743	7.52786e-61	CD8 CM	EIF3F
4.50289e-65	-0.272619	0.59	0.743	8.76667e-61	CD8 CM	SNRPD2
6.07495e-65	0.271674	0.446	0.303	1.18273e-60	CD8 CM	CD96
7.18763e-65	0.299058	0.714	0.622	1.39936e-60	CD8 CM	SRRM1
1.37546e-63	-0.256171	0.474	0.65	2.67789e-59	CD8 CM	GMFG
7.1923e-63	0.297749	0.492	0.348	1.40027e-58	CD8 CM	SQSTM1
1.33536e-62	0.307239	0.622	0.507	2.59982e-58	CD8 CM	PDIA3
3.0805e-62	0.341399	0.402	0.273	5.99743e-58	CD8 CM	TUBA1A
1.27121e-61	0.28031	0.717	0.631	2.47492e-57	CD8 CM	SAP18
9.17621e-61	-0.26794	0.187	0.338	1.78652e-56	CD8 CM	CAMK4
9.66613e-61	0.31597	0.49	0.352	1.8819e-56	CD8 CM	SFPQ
3.723e-60	-0.29519	0.465	0.637	7.24831e-56	CD8 CM	FYB1
6.71564e-60	-0.26156	0.489	0.649	1.30747e-55	CD8 CM	GPSM3
1.16199e-59	0.275459	0.367	0.24	2.26228e-55	CD8 CM	HSPD1
3.19562e-59	-0.252705	0.364	0.525	6.22155e-55	CD8 CM	SMDT1
4.08752e-59	0.286147	0.75	0.683	7.958e-55	CD8 CM	UBE2D3
1.40679e-58	-0.261156	0.661	0.79	2.73887e-54	CD8 CM	EIF3K
3.40139e-58	-0.26124	0.243	0.393	6.62217e-54	CD8 CM	EIF2S3
2.40806e-57	0.377396	0.999	0.996	4.68826e-53	CD8 CM	FTH1
4.27647e-57	0.301261	0.541	0.413	8.32585e-53	CD8 CM	CLEC2B
5.66137e-57	-0.25517	0.15	0.293	1.10221e-52	CD8 CM	SAMHD1
1.85491e-56	-0.250853	0.547	0.716	3.61132e-52	CD8 CM	CORO1A
1.91677e-55	0.294361	0.596	0.492	3.73176e-51	CD8 CM	PSMA7
4.80264e-55	0.304944	0.806	0.74	9.35026e-51	CD8 CM	PTPRC
6.9812e-54	0.253677	0.527	0.397	1.35917e-49	CD8 CM	ARID4B
1.16464e-53	0.265872	0.338	0.217	2.26744e-49	CD8 CM	TAGAP
1.87899e-53	0.259632	0.715	0.623	3.65821e-49	CD8 CM	MORF4L1
1.37083e-52	-0.250441	0.213	0.357	2.66887e-48	CD8 CM	TRAF3IP3
2.10251e-52	0.265873	0.671	0.572	4.09338e-48	CD8 CM	KMT2E
7.42047e-51	0.274467	0.457	0.334	1.44469e-46	CD8 CM	TUBA1B
6.04796e-50	-0.2594	0.237	0.375	1.17748e-45	CD8 CM	PRMT2
7.23338e-49	0.258905	0.319	0.204	1.40827e-44	CD8 CM	RBM38
1.35937e-48	0.29935	0.49	0.363	2.64655e-44	CD8 CM	GNAS
1.44639e-48	0.300399	0.977	0.946	2.81598e-44	CD8 CM	MT-ATP6
2.41776e-47	0.250908	0.619	0.513	4.70714e-43	CD8 CM	STK17A
1.25297e-46	0.314842	0.898	0.826	2.43941e-42	CD8 CM	MT-ATP8
1.95798e-45	-0.281834	0.983	0.99	3.81199e-41	CD8 CM	RPL26
4.33543e-44	0.277707	0.476	0.359	8.44065e-40	CD8 CM	BTG2
6.81251e-42	-0.313897	0.745	0.826	1.32633e-37	CD8 CM	RPL36A
6.62342e-40	0.255254	0.985	0.958	1.28951e-35	CD8 CM	MT-ND4L
5.41613e-39	0.397114	0.924	0.888	1.05447e-34	CD8 CM	MTRNR2L12
2.38671e-38	-0.405155	0.217	0.336	4.64669e-34	CD8 CM	EEF1G
2.03811e-34	0.62367	0.536	0.456	3.96799e-30	CD8 CM	MT2A
9.99987e-33	0.281314	0.801	0.782	1.94687e-28	CD8 CM	HSP90AB1
3.52945e-31	0.269072	0.543	0.465	6.87148e-27	CD8 CM	SLC2A3
1.79354e-20	-0.29216	0.314	0.398	3.49184e-16	CD8 CM	RPS4Y1
1.48326e-14	0.611919	0.257	0.202	2.88776e-10	CD8 CM	H1FX
1.20983e-08	0.486806	0.463	0.465	0.000235542	CD8 CM	ANXA1
0.000143552	0.259304	0.846	0.907	1	CD8 CM	VIM
0	1.84846	0.984	0.439	0	CD8 effector GZMK	CCL5
0	1.45495	0.9	0.384	0	CD8 effector GZMK	NKG7
0	1.41857	0.745	0.215	0	CD8 effector GZMK	GZMK
0	1.36416	0.867	0.33	0	CD8 effector GZMK	CST7
0	1.33797	0.93	0.711	0	CD8 effector GZMK	CD74
0	1.20106	0.677	0.209	0	CD8 effector GZMK	GZMA
0	1.11197	0.561	0.139	0	CD8 effector GZMK	CCL4
0	0.900616	0.549	0.137	0	CD8 effector GZMK	CMC1
0	0.865275	0.493	0.142	0	CD8 effector GZMK	HLA-DRB1
0	0.843126	0.581	0.212	0	CD8 effector GZMK	CD8A
0	0.796272	0.407	0.173	0	CD8 effector GZMK	DUSP2
0	0.787321	0.721	0.375	0	CD8 effector GZMK	CTSW
0	0.778732	0.85	0.645	0	CD8 effector GZMK	HCST
0	0.742569	0.861	0.778	0	CD8 effector GZMK	IL32
0	0.72796	0.462	0.162	0	CD8 effector GZMK	RGS1
0	0.66942	0.531	0.183	0	CD8 effector GZMK	HLA-DPA1
0	0.662167	1	0.999	0	CD8 effector GZMK	HLA-B
0	0.629719	0.513	0.177	0	CD8 effector GZMK	HLA-DPB1
0	0.627949	0.934	0.71	0	CD8 effector GZMK	SRGN
0	0.623829	0.299	0.058	0	CD8 effector GZMK	XCL2
0	0.616165	0.659	0.405	0	CD8 effector GZMK	TUBA4A
0	0.615562	0.997	0.99	0	CD8 effector GZMK	MT-CO1
0	0.603585	0.387	0.11	0	CD8 effector GZMK	KLRD1
0	0.595493	0.358	0.099	0	CD8 effector GZMK	HLA-DRB5
0	0.59425	0.993	0.966	0	CD8 effector GZMK	H3F3B
0	0.574108	0.651	0.355	0	CD8 effector GZMK	GZMM
0	0.573685	0.998	0.992	0	CD8 effector GZMK	ACTB
0	0.568189	0.462	0.178	0	CD8 effector GZMK	CD8B
0	0.534245	1	0.999	0	CD8 effector GZMK	TMSB4X
0	0.532884	0.999	0.991	0	CD8 effector GZMK	HLA-A
0	0.526327	0.956	0.921	0	CD8 effector GZMK	PFN1
0	0.524404	0.986	0.955	0	CD8 effector GZMK	UBC
0	0.522035	0.593	0.352	0	CD8 effector GZMK	NR4A2
0	0.491844	0.299	0.095	0	CD8 effector GZMK	GZMH
0	0.472275	0.999	0.997	0	CD8 effector GZMK	HLA-C
0	0.462825	0.292	0.098	0	CD8 effector GZMK	HLA-DQB1
0	0.456069	0.55	0.298	0	CD8 effector GZMK	FYN
0	0.451005	0.436	0.179	0	CD8 effector GZMK	LYAR
0	0.410726	0.346	0.129	0	CD8 effector GZMK	KLRG1
0	0.394286	1	1	0	CD8 effector GZMK	B2M
0	0.352084	0.265	0.077	0	CD8 effector GZMK	PLEK
0	0.326436	0.301	0.098	0	CD8 effector GZMK	MATK
0	0.319315	0.319	0.122	0	CD8 effector GZMK	APMAP
0	0.286061	0.274	0.096	0	CD8 effector GZMK	ZEB2
0	-0.312696	1	1	0	CD8 effector GZMK	RPL21
0	-0.329085	0.994	0.998	0	CD8 effector GZMK	RPL24
0	-0.332623	1	1	0	CD8 effector GZMK	RPS18
0	-0.334237	0.999	1	0	CD8 effector GZMK	RPL6
0	-0.340287	1	1	0	CD8 effector GZMK	RPS25
0	-0.342292	1	1	0	CD8 effector GZMK	RPS27A
0	-0.350706	0.999	1	0	CD8 effector GZMK	RPS21
0	-0.351882	1	1	0	CD8 effector GZMK	RPL12
0	-0.351957	1	1	0	CD8 effector GZMK	RPS28
0	-0.356772	0.998	0.999	0	CD8 effector GZMK	RPL36
0	-0.361954	1	1	0	CD8 effector GZMK	RPL37
0	-0.371655	1	1	0	CD8 effector GZMK	RPL35A
0	-0.37246	1	1	0	CD8 effector GZMK	RPS14
0	-0.378321	1	1	0	CD8 effector GZMK	RPL39
0	-0.388712	1	1	0	CD8 effector GZMK	RPLP1
0	-0.389762	1	1	0	CD8 effector GZMK	RPL13
0	-0.390522	1	1	0	CD8 effector GZMK	RPL10
0	-0.392872	0.997	0.998	0	CD8 effector GZMK	RPSA
0	-0.412073	0.998	0.999	0	CD8 effector GZMK	RPL9
0	-0.417771	0.999	1	0	CD8 effector GZMK	RPL14
0	-0.419657	1	1	0	CD8 effector GZMK	RPL30
0	-0.427385	1	1	0	CD8 effector GZMK	RPL19
0	-0.428621	0.956	0.961	0	CD8 effector GZMK	RACK1
0	-0.42889	0.938	0.974	0	CD8 effector GZMK	RPL4
0	-0.429127	1	1	0	CD8 effector GZMK	RPS6
0	-0.431141	0.992	0.997	0	CD8 effector GZMK	RPL10A
0	-0.437458	1	1	0	CD8 effector GZMK	RPL18A
0	-0.43857	1	1	0	CD8 effector GZMK	RPS4X
0	-0.443912	0.993	0.998	0	CD8 effector GZMK	NACA
0	-0.461643	1	1	0	CD8 effector GZMK	EEF1A1
0	-0.461718	1	1	0	CD8 effector GZMK	RPS12
0	-0.46616	1	1	0	CD8 effector GZMK	RPS23
0	-0.47282	0.029	0.301	0	CD8 effector GZMK	MAL
0	-0.488747	0.999	1	0	CD8 effector GZMK	RPL18
0	-0.493226	0.92	0.969	0	CD8 effector GZMK	RPL7
0	-0.495401	0.995	0.998	0	CD8 effector GZMK	RPLP0
0	-0.501005	1	1	0	CD8 effector GZMK	RPL34
0	-0.506138	0.999	1	0	CD8 effector GZMK	RPL29
0	-0.50698	0.995	0.998	0	CD8 effector GZMK	RPS5
0	-0.507259	0.22	0.527	0	CD8 effector GZMK	FLT3LG
0	-0.510145	1	1	0	CD8 effector GZMK	RPL11
0	-0.512786	0.051	0.307	0	CD8 effector GZMK	CCR7
0	-0.518396	0.835	0.931	0	CD8 effector GZMK	EEF2
0	-0.540295	0.972	0.989	0	CD8 effector GZMK	EEF1B2
0	-0.559075	0.094	0.352	0	CD8 effector GZMK	SELL
0	-0.566342	0.998	0.999	0	CD8 effector GZMK	RPL5
0	-0.59119	1	1	0	CD8 effector GZMK	RPL32
0	-0.59298	1	1	0	CD8 effector GZMK	TPT1
0	-0.598298	0.991	0.997	0	CD8 effector GZMK	RPL22
0	-0.622807	1	1	0	CD8 effector GZMK	RPS3A
0	-0.632202	1	1	0	CD8 effector GZMK	RPS8
0	-0.633569	0.999	1	0	CD8 effector GZMK	RPS13
0	-0.644897	0.588	0.805	0	CD8 effector GZMK	LDHB
0	-0.675883	0.232	0.554	0	CD8 effector GZMK	NOSIP
0	-0.78995	0.426	0.775	0	CD8 effector GZMK	IL7R
0	-1.14168	0.416	0.79	0	CD8 effector GZMK	LTB
1.13498e-306	-0.47232	0.49	0.714	2.2097e-302	CD8 effector GZMK	EIF3E
4.80513e-303	0.263714	0.272	0.1	9.35511e-299	CD8 effector GZMK	SAMD3
3.89827e-301	0.4187	0.896	0.779	7.58954e-297	CD8 effector GZMK	MYL6
1.29427e-297	-0.40843	0.05	0.273	2.51981e-293	CD8 effector GZMK	LEF1
2.02407e-290	0.421851	0.783	0.61	3.94066e-286	CD8 effector GZMK	CD99
2.43544e-289	0.442642	0.783	0.616	4.74156e-285	CD8 effector GZMK	SRSF7
5.55929e-289	0.423153	0.742	0.571	1.08234e-284	CD8 effector GZMK	GUK1
1.09965e-280	0.305165	0.313	0.133	2.14091e-276	CD8 effector GZMK	SH2D1A
2.39834e-279	0.272732	0.283	0.11	4.66933e-275	CD8 effector GZMK	PRF1
3.22321e-278	-0.327215	0.991	0.997	6.27527e-274	CD8 effector GZMK	RPS9
2.1013e-277	0.365112	1	0.998	4.09102e-273	CD8 effector GZMK	EIF1
5.03615e-274	-0.253505	1	1	9.80487e-270	CD8 effector GZMK	RPS15
3.00705e-270	-0.288366	0.999	1	5.85442e-266	CD8 effector GZMK	RPL8
4.62255e-270	0.429387	0.817	0.687	8.99964e-266	CD8 effector GZMK	UBB
1.67808e-267	0.629713	0.88	0.772	3.26706e-263	CD8 effector GZMK	ZFP36
2.37885e-266	0.408001	0.492	0.287	4.63139e-262	CD8 effector GZMK	GSTP1
1.22696e-265	-0.432966	0.331	0.563	2.38877e-261	CD8 effector GZMK	NDFIP1
5.26888e-265	0.439347	0.292	0.125	1.0258e-260	CD8 effector GZMK	HLA-DRA
5.38442e-264	-0.391818	0.27	0.511	1.04829e-259	CD8 effector GZMK	TMEM123
7.66636e-263	0.554797	0.781	0.649	1.49256e-258	CD8 effector GZMK	CXCR4
2.04033e-259	0.295004	0.279	0.115	3.97231e-255	CD8 effector GZMK	LYST
2.17773e-258	0.371227	0.957	0.908	4.23982e-254	CD8 effector GZMK	CALM1
3.74967e-257	0.700019	0.891	0.792	7.30023e-253	CD8 effector GZMK	JUN
8.90763e-257	0.560826	0.735	0.581	1.73423e-252	CD8 effector GZMK	IER2
9.88923e-257	-0.265189	1	1	1.92533e-252	CD8 effector GZMK	RPL7A
3.26562e-255	0.266583	0.27	0.109	6.35784e-251	CD8 effector GZMK	APOBEC3G
1.36703e-253	0.340825	0.452	0.247	2.66147e-249	CD8 effector GZMK	ARPC5L
1.92947e-249	0.498802	0.681	0.541	3.75648e-245	CD8 effector GZMK	CYBA
1.33603e-248	0.278166	0.268	0.107	2.60112e-244	CD8 effector GZMK	CXCR3
8.58941e-247	-0.288596	0.997	0.999	1.67227e-242	CD8 effector GZMK	RPS16
1.53954e-244	-0.433106	0.226	0.452	2.99733e-240	CD8 effector GZMK	TCF7
1.62402e-237	0.432689	0.621	0.443	3.1618e-233	CD8 effector GZMK	CLIC1
1.54264e-234	0.318546	0.297	0.132	3.00336e-230	CD8 effector GZMK	MAP3K8
3.07685e-232	-0.426903	0.647	0.829	5.99032e-228	CD8 effector GZMK	CD52
8.56883e-232	0.37443	0.975	0.929	1.66827e-227	CD8 effector GZMK	MT-ND1
1.73915e-226	-0.374388	0.923	0.962	3.38594e-222	CD8 effector GZMK	PABPC1
1.18147e-218	0.300939	0.304	0.144	2.3002e-214	CD8 effector GZMK	CD63
1.47489e-218	0.355758	0.967	0.923	2.87146e-214	CD8 effector GZMK	GAPDH
3.40908e-217	0.392266	0.457	0.264	6.63714e-213	CD8 effector GZMK	ID2
9.16415e-214	0.271472	0.321	0.155	1.78417e-209	CD8 effector GZMK	C12orf75
1.63797e-212	0.487407	0.722	0.585	3.18897e-208	CD8 effector GZMK	DNAJB1
2.44201e-210	0.291854	0.377	0.197	4.75434e-206	CD8 effector GZMK	RUNX3
8.80763e-208	0.278211	0.254	0.109	1.71476e-203	CD8 effector GZMK	HOPX
4.24695e-206	0.381073	0.898	0.845	8.26839e-202	CD8 effector GZMK	CFL1
5.54593e-201	-0.33953	0.963	0.978	1.07974e-196	CD8 effector GZMK	RPL38
1.44163e-199	0.316445	0.995	0.986	2.80671e-195	CD8 effector GZMK	MT-CYB
8.28159e-194	-0.250328	0.999	1	1.61234e-189	CD8 effector GZMK	RPL3
4.60883e-193	-0.334038	0.316	0.517	8.97293e-189	CD8 effector GZMK	RGS10
4.06636e-192	0.426903	0.646	0.491	7.9168e-188	CD8 effector GZMK	PIK3R1
3.83344e-189	0.303221	0.997	0.99	7.46332e-185	CD8 effector GZMK	MT-CO3
9.00426e-189	-0.287118	0.078	0.251	1.75304e-184	CD8 effector GZMK	RCAN3
8.26941e-187	-0.383479	0.331	0.53	1.60997e-182	CD8 effector GZMK	AES
2.72581e-186	0.34975	0.871	0.776	5.30688e-182	CD8 effector GZMK	HSP90AA1
1.21412e-185	-0.297717	0.945	0.974	2.36377e-181	CD8 effector GZMK	RPL31
3.18792e-184	0.342231	0.93	0.881	6.20657e-180	CD8 effector GZMK	SH3BGRL3
1.42453e-182	0.280905	0.341	0.18	2.77342e-178	CD8 effector GZMK	TENT5C
1.6741e-181	0.317337	0.401	0.228	3.25931e-177	CD8 effector GZMK	GABARAPL1
5.31514e-180	-0.306373	0.273	0.478	1.0348e-175	CD8 effector GZMK	MGAT4A
8.88523e-178	-0.298142	0.886	0.936	1.72987e-173	CD8 effector GZMK	NPM1
1.26269e-174	0.289986	0.977	0.96	2.45833e-170	CD8 effector GZMK	HLA-E
6.69969e-174	-0.317399	0.857	0.932	1.30436e-169	CD8 effector GZMK	FXYD5
6.99777e-173	0.256699	0.325	0.173	1.3624e-168	CD8 effector GZMK	CTSC
8.61521e-171	-0.318243	0.435	0.617	1.6773e-166	CD8 effector GZMK	EIF3L
2.10156e-170	-0.331239	0.382	0.58	4.09154e-166	CD8 effector GZMK	PIK3IP1
1.44689e-168	-0.314406	0.511	0.684	2.81694e-164	CD8 effector GZMK	EIF3H
1.87385e-164	0.395651	0.492	0.333	3.6482e-160	CD8 effector GZMK	HSPE1
3.45198e-163	0.280596	0.286	0.147	6.72067e-159	CD8 effector GZMK	SERTAD1
1.65302e-162	0.293504	0.394	0.237	3.21826e-158	CD8 effector GZMK	SLC9A3R1
6.99805e-162	0.385547	0.98	0.942	1.36245e-157	CD8 effector GZMK	MT-ATP6
9.64394e-162	-0.295642	0.175	0.354	1.87758e-157	CD8 effector GZMK	CAMK4
3.58499e-161	0.460921	0.677	0.551	6.97961e-157	CD8 effector GZMK	HSPA5
9.17924e-159	0.308961	0.449	0.284	1.78711e-154	CD8 effector GZMK	HERPUD1
2.30935e-156	0.39534	0.556	0.398	4.49608e-152	CD8 effector GZMK	DUSP1
8.33636e-156	0.375552	0.685	0.565	1.62301e-151	CD8 effector GZMK	LITAF
9.93728e-156	-0.286136	0.129	0.295	1.93469e-151	CD8 effector GZMK	CD55
2.70291e-150	0.324913	0.363	0.217	5.2623e-146	CD8 effector GZMK	IFRD1
1.20457e-148	0.294209	0.479	0.319	2.34517e-144	CD8 effector GZMK	PPP2R5C
6.55951e-148	-0.30109	0.933	0.961	1.27707e-143	CD8 effector GZMK	SARAF
5.07694e-146	0.309714	0.948	0.9	9.88429e-142	CD8 effector GZMK	MT-ND4
4.43613e-143	0.303696	0.303	0.166	8.6367e-139	CD8 effector GZMK	PMAIP1
2.17928e-142	-0.255338	0.947	0.972	4.24284e-138	CD8 effector GZMK	BTF3
4.67963e-142	0.283013	0.998	0.994	9.11076e-138	CD8 effector GZMK	MT-CO2
5.86509e-142	0.266627	0.379	0.233	1.14187e-137	CD8 effector GZMK	ARHGAP9
1.91834e-140	-0.306302	0.139	0.295	3.73481e-136	CD8 effector GZMK	PIM1
3.83002e-139	-0.280054	0.428	0.596	7.45667e-135	CD8 effector GZMK	ANP32B
8.24689e-138	0.292597	0.887	0.827	1.60559e-133	CD8 effector GZMK	HMGB1
4.97742e-136	0.274654	0.479	0.329	9.69053e-132	CD8 effector GZMK	TRMT112
1.06393e-135	0.267899	0.912	0.856	2.07137e-131	CD8 effector GZMK	PPDPF
1.30215e-135	0.336354	0.809	0.733	2.53515e-131	CD8 effector GZMK	PTPRC
4.0827e-135	0.312172	0.344	0.206	7.94861e-131	CD8 effector GZMK	CEMIP2
1.91052e-133	-0.276854	0.324	0.498	3.71959e-129	CD8 effector GZMK	FOXP1
4.26607e-133	0.321514	0.498	0.357	8.30561e-129	CD8 effector GZMK	PSMB9
1.06056e-132	0.275078	0.383	0.237	2.0648e-128	CD8 effector GZMK	SYTL3
4.01761e-132	-0.276901	0.415	0.58	7.82188e-128	CD8 effector GZMK	NSA2
6.79033e-131	0.266547	0.953	0.919	1.32201e-126	CD8 effector GZMK	MT-ND2
1.28731e-129	0.304336	0.942	0.893	2.50626e-125	CD8 effector GZMK	MT-ND5
4.67611e-129	0.291831	0.804	0.729	9.10392e-125	CD8 effector GZMK	SRSF5
5.72787e-129	0.300604	0.526	0.384	1.11516e-124	CD8 effector GZMK	CYCS
3.45371e-122	0.275601	0.542	0.401	6.72403e-118	CD8 effector GZMK	CLEC2B
5.82147e-122	-0.559141	0.817	0.864	1.13338e-117	CD8 effector GZMK	TXNIP
8.96993e-121	0.473297	0.946	0.909	1.74636e-116	CD8 effector GZMK	JUNB
1.04306e-119	0.311638	0.659	0.562	2.03073e-115	CD8 effector GZMK	OAZ1
2.37098e-119	0.265724	0.534	0.396	4.61605e-115	CD8 effector GZMK	WIPF1
3.06231e-119	0.268326	0.748	0.648	5.96201e-115	CD8 effector GZMK	PPIB
4.84325e-119	-0.262131	0.253	0.405	9.42933e-115	CD8 effector GZMK	EIF2S3
2.41117e-117	0.269803	0.299	0.177	4.69432e-113	CD8 effector GZMK	SRRT
3.39884e-117	0.270439	0.46	0.317	6.6172e-113	CD8 effector GZMK	REL
8.78967e-117	-0.276417	0.675	0.791	1.71126e-112	CD8 effector GZMK	RPL23
1.27837e-116	-0.318539	0.843	0.913	2.48885e-112	CD8 effector GZMK	VIM
6.33243e-115	0.383075	0.403	0.277	1.23286e-110	CD8 effector GZMK	TRBC1
1.82879e-114	0.253479	0.315	0.191	3.56047e-110	CD8 effector GZMK	AL118516.1
5.51306e-114	-0.2752	0.641	0.761	1.07334e-109	CD8 effector GZMK	NOP53
5.85191e-114	0.286567	0.374	0.245	1.13931e-109	CD8 effector GZMK	ALOX5AP
5.08011e-113	0.319295	0.576	0.463	9.89046e-109	CD8 effector GZMK	CCNH
7.14163e-111	0.307451	0.571	0.46	1.3904e-106	CD8 effector GZMK	ITGB2
1.82323e-110	0.259485	0.303	0.185	3.54964e-106	CD8 effector GZMK	TRAC
3.8873e-109	0.272667	0.898	0.873	7.56819e-105	CD8 effector GZMK	ATP5F1E
7.10153e-109	0.258028	0.76	0.68	1.3826e-104	CD8 effector GZMK	ARPC2
3.89267e-106	0.476186	0.559	0.445	7.57864e-102	CD8 effector GZMK	MT2A
5.94755e-105	0.259803	0.768	0.692	1.15793e-100	CD8 effector GZMK	CD3D
5.17795e-103	0.343077	0.456	0.33	1.00809e-98	CD8 effector GZMK	TSPYL2
1.24526e-102	0.303534	0.982	0.956	2.4244e-98	CD8 effector GZMK	MT-ND4L
6.39624e-100	0.274694	0.673	0.591	1.24528e-95	CD8 effector GZMK	LSP1
1.42085e-99	0.352801	0.768	0.692	2.76626e-95	CD8 effector GZMK	ZFP36L2
2.19453e-95	0.282764	0.62	0.516	4.27253e-91	CD8 effector GZMK	CALR
4.32297e-90	0.289006	0.6	0.498	8.41638e-86	CD8 effector GZMK	YPEL5
9.57048e-89	0.309934	0.815	0.777	1.86328e-84	CD8 effector GZMK	MYL12A
2.91455e-88	0.368826	0.651	0.557	5.67434e-84	CD8 effector GZMK	DDIT4
8.53086e-85	0.288146	0.599	0.507	1.66087e-80	CD8 effector GZMK	TRBC2
7.96977e-82	0.254828	0.588	0.493	1.55164e-77	CD8 effector GZMK	LCP1
1.28202e-78	0.29893	0.598	0.501	2.49597e-74	CD8 effector GZMK	SAT1
1.01995e-72	0.303402	0.925	0.899	1.98575e-68	CD8 effector GZMK	BTG1
7.9261e-69	0.282812	0.766	0.707	1.54313e-64	CD8 effector GZMK	CD69
6.99021e-65	0.311322	0.878	0.823	1.36092e-60	CD8 effector GZMK	MT-ATP8
1.06984e-61	-0.257541	0.751	0.832	2.08288e-57	CD8 effector GZMK	RPL36A
6.46102e-59	-0.320041	0.299	0.407	1.2579e-54	CD8 effector GZMK	RPS4Y1
2.3356e-52	0.307256	0.675	0.643	4.54718e-48	CD8 effector GZMK	IFITM2
1.08105e-42	0.257707	0.556	0.485	2.10469e-38	CD8 effector GZMK	FOS
2.35261e-38	-0.27004	0.251	0.341	4.5803e-34	CD8 effector GZMK	EEF1G
0	3.15534	0.783	0.285	0	CD8 GZMB	GNLY
0	2.2454	0.977	0.432	0	CD8 GZMB	NKG7
0	2.1709	0.691	0.175	0	CD8 GZMB	CCL4
0	1.64097	0.965	0.494	0	CD8 GZMB	CCL5
0	1.49535	0.696	0.096	0	CD8 GZMB	GZMH
0	1.23279	0.363	0.079	0	CD8 GZMB	XCL2
0	1.22897	0.551	0.05	0	CD8 GZMB	GZMB
0	1.1578	0.858	0.403	0	CD8 GZMB	CTSW
0	1.14864	0.878	0.383	0	CD8 GZMB	CST7
0	1.08906	0.508	0.044	0	CD8 GZMB	FGFBP2
0	0.994436	0.671	0.124	0	CD8 GZMB	KLRD1
0	0.957556	0.304	0.067	0	CD8 GZMB	CCL3
0	0.923583	0.687	0.255	0	CD8 GZMB	GZMA
0	0.823355	0.511	0.116	0	CD8 GZMB	PRF1
0	0.801514	0.575	0.176	0	CD8 GZMB	CMC1
0	0.740676	0.776	0.379	0	CD8 GZMB	GZMM
0	0.730727	0.491	0.112	0	CD8 GZMB	HOPX
0	0.676402	0.466	0.14	0	CD8 GZMB	MAP3K8
0	0.659497	0.508	0.102	0	CD8 GZMB	ZEB2
0	0.653311	1	0.999	0	CD8 GZMB	HLA-B
0	0.569101	0.999	0.997	0	CD8 GZMB	HLA-C
0	0.537179	0.501	0.163	0	CD8 GZMB	C12orf75
0	0.532237	0.402	0.104	0	CD8 GZMB	EFHD2
0	0.526662	0.371	0.09	0	CD8 GZMB	PLEK
0	0.508031	0.447	0.111	0	CD8 GZMB	MATK
0	0.460282	0.331	0.038	0	CD8 GZMB	S1PR5
0	0.45628	0.298	0.053	0	CD8 GZMB	SPON2
0	0.41905	0.281	0.036	0	CD8 GZMB	KLRF1
0	0.360159	0.273	0.046	0	CD8 GZMB	FCRL6
0	-0.533939	1	1	0	CD8 GZMB	RPL13
0	-0.543561	1	1	0	CD8 GZMB	RPL30
0	-0.5958	1	1	0	CD8 GZMB	RPS12
0	-0.604274	1	1	0	CD8 GZMB	RPL11
0	-0.644447	1	1	0	CD8 GZMB	RPS3A
0	-0.644987	1	1	0	CD8 GZMB	RPL32
0	-0.668923	0.995	0.999	0	CD8 GZMB	RPL5
0	-0.672573	0.982	0.997	0	CD8 GZMB	RPL22
0	-0.718506	1	1	0	CD8 GZMB	RPS8
0	-0.783893	0.999	1	0	CD8 GZMB	RPS13
0	-1.31392	0.279	0.759	0	CD8 GZMB	LTB
6.51809e-307	-0.635303	0.987	0.998	1.26901e-302	CD8 GZMB	RPS5
1.53257e-304	-0.549133	0.999	1	2.98376e-300	CD8 GZMB	RPL18
4.5129e-297	-0.535237	1	1	8.78616e-293	CD8 GZMB	RPS23
4.11831e-294	0.578969	0.62	0.26	8.01795e-290	CD8 GZMB	ARPC5L
7.67136e-291	-0.687346	0.955	0.989	1.49354e-286	CD8 GZMB	EEF1B2
1.19379e-283	0.951935	0.435	0.149	2.32418e-279	CD8 GZMB	TYROBP
8.95962e-279	0.404988	0.372	0.105	1.74435e-274	CD8 GZMB	PTPRE
1.98698e-278	-0.493362	1	1	3.86846e-274	CD8 GZMB	RPL19
2.57078e-274	0.512991	0.546	0.207	5.00506e-270	CD8 GZMB	RUNX3
3.2887e-274	-0.537434	1	1	6.40276e-270	CD8 GZMB	RPL34
4.6828e-273	-0.467941	1	1	9.11694e-269	CD8 GZMB	RPL10
3.57582e-272	0.417135	0.371	0.106	6.96176e-268	CD8 GZMB	SLA2
2.49146e-271	-0.496735	0.999	1	4.85063e-267	CD8 GZMB	RPL18A
6.25507e-271	0.46559	0.437	0.145	1.2178e-266	CD8 GZMB	SYNE1
4.42656e-269	0.560691	0.451	0.152	8.61807e-265	CD8 GZMB	BHLHE40
4.62281e-266	0.509916	0.286	0.068	9.00014e-262	CD8 GZMB	OASL
7.63972e-265	-0.490632	1	1	1.48738e-260	CD8 GZMB	RPS28
1.11155e-258	-0.442592	1	1	2.16407e-254	CD8 GZMB	RPS27A
1.28879e-258	-0.494678	0.998	1	2.50914e-254	CD8 GZMB	RPL8
2.83332e-257	-0.554455	0.999	1	5.51619e-253	CD8 GZMB	RPL39
7.44701e-257	0.640694	0.624	0.275	1.44986e-252	CD8 GZMB	ID2
9.35538e-257	-0.49317	0.998	1	1.8214e-252	CD8 GZMB	RPL29
6.61863e-255	-0.595528	0.989	0.998	1.28858e-250	CD8 GZMB	RPLP0
2.14159e-253	-0.467674	1	1	4.16946e-249	CD8 GZMB	RPL35A
4.24242e-253	0.696496	0.487	0.184	8.25956e-249	CD8 GZMB	LGALS1
9.2987e-246	-0.944696	0.377	0.743	1.81036e-241	CD8 GZMB	IL7R
2.05022e-245	0.655161	0.959	0.731	3.99157e-241	CD8 GZMB	SRGN
1.49103e-242	-0.646114	0.788	0.969	2.90289e-238	CD8 GZMB	RACK1
1.23474e-238	-0.441837	0.999	1	2.40391e-234	CD8 GZMB	RPS25
1.93145e-237	-0.516661	0.992	0.999	3.76033e-233	CD8 GZMB	RPL9
3.85464e-237	-0.48381	1	1	7.5046e-233	CD8 GZMB	RPLP1
9.41976e-237	0.482047	0.527	0.209	1.83393e-232	CD8 GZMB	HLA-DPB1
4.70103e-233	0.814117	0.265	0.065	9.15244e-229	CD8 GZMB	XCL1
1.88522e-232	0.395	0.409	0.138	3.67033e-228	CD8 GZMB	APMAP
2.27554e-231	0.552324	0.589	0.265	4.43024e-227	CD8 GZMB	GNG2
4.10274e-231	-0.46368	1	1	7.98763e-227	CD8 GZMB	EEF1A1
6.25081e-230	-0.46778	0.997	0.999	1.21697e-225	CD8 GZMB	RPL36
4.70347e-228	-0.455137	0.999	1	9.15718e-224	CD8 GZMB	RPL12
2.71141e-226	0.499588	0.529	0.218	5.27885e-222	CD8 GZMB	HLA-DPA1
2.50309e-224	0.299799	0.281	0.074	4.87327e-220	CD8 GZMB	CHST12
1.72024e-217	0.315034	0.299	0.083	3.34913e-213	CD8 GZMB	AOAH
3.97342e-216	0.349292	0.276	0.073	7.73586e-212	CD8 GZMB	METRNL
1.20586e-215	-0.34421	1	1	2.34768e-211	CD8 GZMB	RPL28
7.69515e-215	0.629271	0.576	0.249	1.49817e-210	CD8 GZMB	CD8A
7.56613e-213	-0.711886	0.557	0.785	1.47305e-208	CD8 GZMB	LDHB
2.62555e-210	-0.422002	1	1	5.11169e-206	CD8 GZMB	RPS14
7.64234e-206	0.485844	0.551	0.243	1.48789e-201	CD8 GZMB	SYTL3
6.99648e-200	0.506791	0.566	0.269	1.36215e-195	CD8 GZMB	FLNA
1.2255e-197	-0.409674	1	1	2.38592e-193	CD8 GZMB	RPL14
2.52224e-197	0.312116	0.312	0.096	4.91056e-193	CD8 GZMB	MYO1F
5.09497e-196	0.423419	0.41	0.155	9.9194e-192	CD8 GZMB	CD63
2.30142e-195	0.656776	0.875	0.664	4.48064e-191	CD8 GZMB	HCST
3.82639e-191	0.294328	0.285	0.084	7.44959e-187	CD8 GZMB	FOSL2
3.22302e-190	-0.462637	1	1	6.2749e-186	CD8 GZMB	TPT1
8.85175e-189	0.445465	0.999	0.992	1.72335e-184	CD8 GZMB	HLA-A
1.89035e-187	0.276899	0.25	0.068	3.68033e-183	CD8 GZMB	ZBP1
9.03156e-187	0.551913	0.845	0.625	1.75835e-182	CD8 GZMB	CD99
8.13622e-186	-0.614556	0.88	0.96	1.58404e-181	CD8 GZMB	PABPC1
2.02369e-185	-0.44718	0.992	0.999	3.93992e-181	CD8 GZMB	RPSA
6.63236e-185	0.539779	0.87	0.682	1.29125e-180	CD8 GZMB	ARPC2
9.13514e-185	0.434423	0.449	0.179	1.77852e-180	CD8 GZMB	HLA-DRB1
2.90029e-184	0.279074	0.262	0.075	5.64657e-180	CD8 GZMB	TGFBR3
5.81053e-184	-0.452828	0.988	0.997	1.13125e-179	CD8 GZMB	RPL10A
3.63795e-183	0.368605	1	1	7.08272e-179	CD8 GZMB	B2M
1.80704e-182	0.60751	0.718	0.464	3.51812e-178	CD8 GZMB	ITGB2
2.01264e-177	-0.373351	0.999	1	3.91842e-173	CD8 GZMB	RPLP2
2.93221e-172	-0.409634	0.994	0.998	5.70873e-168	CD8 GZMB	RPL24
3.18167e-172	0.622255	0.423	0.174	6.19439e-168	CD8 GZMB	PMAIP1
4.76118e-172	0.282841	0.273	0.084	9.26955e-168	CD8 GZMB	TPST2
4.14239e-170	0.488022	0.616	0.324	8.06482e-166	CD8 GZMB	REL
1.50512e-168	0.458846	0.585	0.303	2.93033e-164	CD8 GZMB	GSTP1
4.13865e-167	-0.586374	0.888	0.961	8.05754e-163	CD8 GZMB	SARAF
1.84655e-166	0.569705	0.802	0.572	3.59504e-162	CD8 GZMB	LITAF
1.90973e-166	-0.294711	1	1	3.71806e-162	CD8 GZMB	RPL41
1.53966e-163	-0.433202	1	1	2.99756e-159	CD8 GZMB	RPS4X
9.30732e-160	-0.334185	1	1	1.81204e-155	CD8 GZMB	RPS3
1.93911e-159	-0.39401	0.999	1	3.77525e-155	CD8 GZMB	RPS6
3.3855e-158	0.369181	0.425	0.183	6.59123e-154	CD8 GZMB	CTSC
2.73987e-157	0.298873	0.321	0.114	5.33424e-153	CD8 GZMB	SAMD3
1.57778e-155	0.306394	0.262	0.083	3.07179e-151	CD8 GZMB	NCR3
1.5731e-153	-0.38261	0.998	1	3.06267e-149	CD8 GZMB	RPS21
2.42225e-153	0.548492	0.686	0.428	4.71589e-149	CD8 GZMB	TGFB1
4.1929e-152	0.328852	0.328	0.122	8.16316e-148	CD8 GZMB	APOBEC3G
2.19545e-151	0.43876	0.974	0.912	4.27432e-147	CD8 GZMB	CALM1
4.06087e-151	0.475547	0.877	0.697	7.90611e-147	CD8 GZMB	UBB
8.0104e-149	0.290513	0.303	0.108	1.55955e-144	CD8 GZMB	PYHIN1
1.09178e-144	-0.380412	0.994	0.999	2.12558e-140	CD8 GZMB	RPS16
1.13805e-144	0.326114	0.284	0.099	2.21567e-140	CD8 GZMB	LINC01871
1.00338e-143	0.389531	0.539	0.28	1.95347e-139	CD8 GZMB	DBI
1.21805e-142	0.422013	0.496	0.248	2.37143e-138	CD8 GZMB	SLC9A3R1
5.09792e-141	-0.405935	1	1	9.92515e-137	CD8 GZMB	RPS15A
1.65498e-140	0.35603	0.451	0.204	3.22208e-136	CD8 GZMB	LYAR
3.73402e-140	0.566743	0.951	0.885	7.26977e-136	CD8 GZMB	SH3BGRL3
6.71824e-140	-0.356951	1	1	1.30797e-135	CD8 GZMB	RPS18
2.49085e-139	0.730331	0.793	0.641	4.84943e-135	CD8 GZMB	IFITM2
5.1002e-139	0.312206	0.357	0.145	9.92958e-135	CD8 GZMB	SH2D2A
2.25407e-138	0.362495	0.439	0.204	4.38845e-134	CD8 GZMB	DOK2
2.29357e-138	0.339757	0.366	0.15	4.46535e-134	CD8 GZMB	KLRG1
3.15728e-138	-0.303774	1	1	6.14692e-134	CD8 GZMB	RPS15
8.26787e-138	0.291912	0.317	0.121	1.60967e-133	CD8 GZMB	ACTN4
9.71873e-137	0.287597	0.34	0.135	1.89214e-132	CD8 GZMB	ITGAL
2.11704e-135	-0.381365	0.996	0.997	4.12167e-131	CD8 GZMB	NACA
2.48494e-135	0.677359	0.679	0.451	4.83793e-131	CD8 GZMB	MT2A
4.66792e-133	0.370864	0.493	0.241	9.08796e-129	CD8 GZMB	GABARAPL1
4.56485e-131	-0.601311	0.253	0.521	8.88731e-127	CD8 GZMB	NOSIP
6.85155e-131	0.514761	0.859	0.71	1.33393e-126	CD8 GZMB	RBM39
2.8952e-130	0.603119	0.739	0.552	5.63667e-126	CD8 GZMB	CYBA
4.66998e-130	-0.502324	0.83	0.922	9.09198e-126	CD8 GZMB	EEF2
4.69458e-129	0.307938	0.299	0.114	9.13988e-125	CD8 GZMB	IL2RB
8.29061e-128	0.427658	0.608	0.351	1.6141e-123	CD8 GZMB	DNAJB6
1.78835e-126	0.39443	0.581	0.321	3.48173e-122	CD8 GZMB	FYN
1.9272e-126	-0.441171	0.939	0.97	3.75206e-122	CD8 GZMB	RPL4
2.72026e-126	0.425554	0.546	0.296	5.29608e-122	CD8 GZMB	ADGRE5
8.3734e-126	0.376991	0.318	0.127	1.63022e-121	CD8 GZMB	HLA-DRB5
3.63884e-125	0.529491	0.8	0.593	7.08446e-121	CD8 GZMB	IER2
1.57417e-124	0.60492	0.958	0.924	3.06474e-120	CD8 GZMB	PFN1
1.86166e-124	0.388222	0.577	0.33	3.62447e-120	CD8 GZMB	RNF213
1.72923e-122	-0.308073	1	1	3.36664e-118	CD8 GZMB	RPL7A
1.91315e-122	0.524374	0.889	0.735	3.72472e-118	CD8 GZMB	CD74
1.61917e-121	0.287883	0.328	0.136	3.15235e-117	CD8 GZMB	RAB8B
4.27034e-120	0.647317	0.612	0.375	8.31392e-116	CD8 GZMB	NR4A2
4.47417e-120	0.404611	0.974	0.927	8.71077e-116	CD8 GZMB	GAPDH
8.02183e-120	0.309359	0.465	0.232	1.56177e-115	CD8 GZMB	CCDC12
3.50381e-119	0.445421	0.781	0.594	6.82157e-115	CD8 GZMB	LSP1
6.88772e-119	0.268519	0.308	0.125	1.34097e-114	CD8 GZMB	MRPL10
1.85639e-117	0.313327	0.374	0.17	3.6142e-113	CD8 GZMB	CDK17
1.4441e-115	0.29344	0.331	0.141	2.81152e-111	CD8 GZMB	JMJD6
1.30075e-112	0.533871	0.663	0.459	2.53242e-108	CD8 GZMB	CLIC1
2.39295e-112	0.529015	0.705	0.504	4.65884e-108	CD8 GZMB	PIK3R1
2.45223e-112	-0.314316	0.999	1	4.77425e-108	CD8 GZMB	RPL21
3.10473e-112	0.294264	0.376	0.175	6.04461e-108	CD8 GZMB	RASSF1
4.07282e-112	0.306606	0.419	0.205	7.92937e-108	CD8 GZMB	AKNA
1.6169e-111	-0.479817	0.047	0.282	3.14794e-107	CD8 GZMB	CCR7
5.07423e-111	-0.412821	0.04	0.273	9.87901e-107	CD8 GZMB	MAL
6.1639e-111	0.276675	0.417	0.201	1.20005e-106	CD8 GZMB	REEP5
9.22718e-110	0.336826	0.496	0.273	1.79644e-105	CD8 GZMB	RAB2A
5.2045e-109	0.387694	0.491	0.27	1.01326e-104	CD8 GZMB	SYNE2
1.65337e-108	0.378184	0.583	0.344	3.21894e-104	CD8 GZMB	HSPE1
2.1231e-108	0.266121	0.329	0.144	4.13346e-104	CD8 GZMB	RNF115
3.50435e-108	0.487213	0.993	0.968	6.82262e-104	CD8 GZMB	H3F3B
6.02608e-108	0.261867	0.319	0.137	1.17322e-103	CD8 GZMB	TNFRSF1B
2.90241e-107	0.32729	0.335	0.151	5.6507e-103	CD8 GZMB	ABHD17A
1.92867e-106	0.351208	0.568	0.33	3.75493e-102	CD8 GZMB	PPP2R5C
3.66477e-106	0.354649	0.433	0.226	7.13494e-102	CD8 GZMB	DSTN
4.41207e-106	0.546677	0.881	0.746	8.58986e-102	CD8 GZMB	S100A4
2.56793e-105	-0.421609	0.903	0.964	4.99951e-101	CD8 GZMB	RPL7
1.07211e-104	0.479881	0.401	0.196	2.08728e-100	CD8 GZMB	DUSP2
1.72776e-104	0.52551	0.274	0.111	3.36378e-100	CD8 GZMB	TNF
1.80436e-104	0.384363	0.637	0.411	3.5129e-100	CD8 GZMB	CLEC2B
7.15601e-104	0.366466	0.426	0.208	1.3932e-99	CD8 GZMB	CD8B
1.40508e-102	0.421156	0.646	0.431	2.73556e-98	CD8 GZMB	TUBA4A
1.76982e-102	0.268254	0.318	0.139	3.44566e-98	CD8 GZMB	GPR65
1.47894e-101	-0.277213	0.999	1	2.87935e-97	CD8 GZMB	RPS7
7.08325e-100	-0.41499	0.251	0.495	1.37904e-95	CD8 GZMB	FLT3LG
7.28268e-99	0.312132	0.48	0.265	1.41787e-94	CD8 GZMB	PRKCH
1.95551e-98	-0.439048	0.958	0.993	3.80717e-94	CD8 GZMB	RPS2
2.64738e-98	0.351693	0.775	0.587	5.15419e-94	CD8 GZMB	GUK1
3.60641e-98	0.434947	0.608	0.409	7.02132e-94	CD8 GZMB	CD247
4.14536e-98	0.340775	0.532	0.306	8.0706e-94	CD8 GZMB	NEAT1
1.10318e-96	0.347567	0.458	0.255	2.14777e-92	CD8 GZMB	HMGB2
2.89246e-96	0.309591	0.987	0.958	5.63133e-92	CD8 GZMB	UBC
3.11022e-96	-0.303463	0.997	1	6.05528e-92	CD8 GZMB	RPL6
6.35198e-96	-0.262763	0.998	1	1.23667e-91	CD8 GZMB	FAU
3.47528e-95	0.309845	0.57	0.343	6.76603e-91	CD8 GZMB	POMP
6.05432e-95	0.284423	0.383	0.191	1.17871e-90	CD8 GZMB	CBLB
7.28474e-95	0.344126	0.549	0.333	1.41827e-90	CD8 GZMB	MAP1LC3B
1.65017e-94	0.278231	0.436	0.231	3.21272e-90	CD8 GZMB	CFLAR
4.49006e-94	0.268691	0.436	0.229	8.7417e-90	CD8 GZMB	BUD31
4.68189e-94	-0.272093	0.999	1	9.11518e-90	CD8 GZMB	RPL37
5.44397e-94	0.360017	0.508	0.302	1.05989e-89	CD8 GZMB	PPP1CA
9.71678e-94	-0.462811	0.201	0.431	1.89176e-89	CD8 GZMB	TCF7
3.65871e-93	-0.320576	0.99	0.996	7.12313e-89	CD8 GZMB	RPS9
3.74124e-92	0.407414	0.908	0.783	7.28382e-88	CD8 GZMB	HSP90AA1
2.3707e-90	0.318431	0.344	0.169	4.61552e-86	CD8 GZMB	MAPRE2
2.55007e-90	0.32569	0.503	0.291	4.96474e-86	CD8 GZMB	DNAJA1
5.04733e-90	0.27574	0.379	0.192	9.82664e-86	CD8 GZMB	UTRN
5.05619e-90	0.311886	0.982	0.961	9.8439e-86	CD8 GZMB	HLA-E
1.36489e-88	0.271914	0.366	0.185	2.6573e-84	CD8 GZMB	RNF166
7.21088e-88	0.256597	0.427	0.23	1.40389e-83	CD8 GZMB	BSG
8.35852e-88	-0.433388	0.513	0.69	1.62732e-83	CD8 GZMB	EIF3E
1.01705e-87	0.309458	0.419	0.227	1.9801e-83	CD8 GZMB	FKBP11
4.93566e-87	0.29893	0.404	0.217	9.60924e-83	CD8 GZMB	DDX39A
7.00707e-87	0.375588	0.998	0.99	1.36421e-82	CD8 GZMB	MT-CO1
7.79287e-87	0.350362	0.83	0.679	1.51719e-82	CD8 GZMB	TPM3
2.77788e-86	0.450363	0.912	0.849	5.40825e-82	CD8 GZMB	CFL1
1.24577e-85	0.25284	0.411	0.218	2.42538e-81	CD8 GZMB	SAP30BP
5.46188e-85	-0.369315	0.056	0.251	1.06337e-80	CD8 GZMB	LEF1
1.30269e-84	0.266752	0.409	0.221	2.53621e-80	CD8 GZMB	PPP3CC
1.47051e-84	0.355808	0.573	0.355	2.86293e-80	CD8 GZMB	GADD45B
5.68935e-84	0.363133	0.9	0.791	1.10766e-79	CD8 GZMB	MYL6
3.74229e-83	0.267785	0.458	0.257	7.28586e-79	CD8 GZMB	PARP8
4.80433e-83	-0.386997	0.552	0.754	9.35355e-79	CD8 GZMB	NOP53
9.73617e-83	-0.26755	0.999	1	1.89554e-78	CD8 GZMB	RPS24
1.21526e-82	0.347175	0.567	0.369	2.36598e-78	CD8 GZMB	PTPRCAP
2.1727e-82	0.392135	0.66	0.451	4.23002e-78	CD8 GZMB	IRF1
4.93002e-82	0.348673	0.613	0.421	9.59826e-78	CD8 GZMB	TCF25
5.95916e-82	0.255415	0.322	0.157	1.16019e-77	CD8 GZMB	VPS37B
1.16674e-81	0.291974	0.501	0.297	2.27152e-77	CD8 GZMB	BRD2
5.63598e-81	0.291137	0.44	0.253	1.09727e-76	CD8 GZMB	DHRS7
1.50649e-80	0.264602	0.45	0.255	2.93298e-76	CD8 GZMB	ARIH2
3.14122e-80	0.322489	0.83	0.686	6.11564e-76	CD8 GZMB	SUB1
4.35369e-80	0.255506	0.331	0.165	8.47621e-76	CD8 GZMB	ANXA2
4.70084e-80	0.296283	0.484	0.289	9.15206e-76	CD8 GZMB	MSN
1.82605e-79	0.263177	0.437	0.246	3.55514e-75	CD8 GZMB	IQGAP1
1.82919e-79	0.276367	0.5	0.297	3.56125e-75	CD8 GZMB	AKAP13
7.41532e-79	0.374758	0.646	0.477	1.44369e-74	CD8 GZMB	2007-09-01
8.31659e-79	-0.33906	0.873	0.932	1.61916e-74	CD8 GZMB	NPM1
9.86582e-79	0.340004	0.999	0.999	1.92078e-74	CD8 GZMB	TMSB4X
6.88848e-78	0.546818	0.743	0.635	1.34112e-73	CD8 GZMB	CD7
1.13624e-77	0.286075	0.504	0.307	2.21215e-73	CD8 GZMB	MBP
2.09152e-77	0.287693	0.405	0.224	4.07199e-73	CD8 GZMB	SYAP1
2.4886e-77	0.277657	0.502	0.298	4.84506e-73	CD8 GZMB	HERPUD1
7.42128e-77	0.279103	0.376	0.203	1.44485e-72	CD8 GZMB	RIOK3
1.63418e-76	0.28961	0.543	0.341	3.18158e-72	CD8 GZMB	TRMT112
2.81732e-76	0.309438	0.551	0.347	5.48504e-72	CD8 GZMB	SQSTM1
3.48085e-76	0.315628	0.669	0.491	6.77688e-72	CD8 GZMB	PSMA7
5.4475e-76	0.282392	0.463	0.275	1.06057e-71	CD8 GZMB	YWHAQ
6.96033e-75	0.258673	0.427	0.238	1.35511e-70	CD8 GZMB	RNF19A
1.99913e-73	0.263411	0.559	0.357	3.8921e-69	CD8 GZMB	SNRPB
5.26422e-73	0.276906	0.446	0.263	1.02489e-68	CD8 GZMB	PRPF4B
3.58089e-72	0.354154	0.684	0.521	6.97164e-68	CD8 GZMB	LY6E
4.72056e-72	0.258567	0.507	0.315	9.19047e-68	CD8 GZMB	WDR83OS
1.71147e-71	0.275986	0.547	0.353	3.33206e-67	CD8 GZMB	TAPBP
1.93452e-70	0.46483	0.712	0.562	3.76631e-66	CD8 GZMB	HSPA5
2.48878e-70	0.252417	0.356	0.189	4.84541e-66	CD8 GZMB	PDE4D
3.4814e-70	-0.252167	0.999	1	6.77793e-66	CD8 GZMB	RPL3
4.77537e-70	-0.341839	0.306	0.497	9.29716e-66	CD8 GZMB	RGS10
6.11444e-70	0.271237	0.423	0.246	1.19042e-65	CD8 GZMB	ARHGAP9
7.8461e-70	0.377869	0.685	0.523	1.52756e-65	CD8 GZMB	CALR
4.76849e-69	0.356563	0.659	0.499	9.28378e-65	CD8 GZMB	LCP1
1.12805e-68	0.300719	0.476	0.29	2.1962e-64	CD8 GZMB	AHNAK
2.15312e-68	0.287109	0.537	0.349	4.1919e-64	CD8 GZMB	TAX1BP1
1.11054e-67	-0.33959	0.863	0.924	2.16211e-63	CD8 GZMB	FXYD5
1.7819e-66	-0.535256	0.197	0.402	3.46918e-62	CD8 GZMB	RPS4Y1
5.06274e-66	0.283461	0.74	0.591	9.85665e-62	CD8 GZMB	ARF1
9.00661e-66	0.258439	0.497	0.311	1.7535e-61	CD8 GZMB	RSRC2
3.39299e-65	0.321682	1	1	6.60581e-61	CD8 GZMB	MALAT1
3.45301e-65	0.250049	0.326	0.176	6.72267e-61	CD8 GZMB	RAB5IF
4.27672e-65	0.291989	0.516	0.333	8.32635e-61	CD8 GZMB	TUBA1B
1.65973e-64	0.296128	0.787	0.632	3.23133e-60	CD8 GZMB	SRSF7
3.19864e-64	-0.322388	0.155	0.337	6.22743e-60	CD8 GZMB	CAMK4
7.54063e-64	0.256763	0.373	0.213	1.46809e-59	CD8 GZMB	PPP1R18
8.46925e-64	0.282237	0.917	0.845	1.64888e-59	CD8 GZMB	H3F3A
3.5464e-63	0.353421	0.873	0.798	6.90448e-59	CD8 GZMB	S100A6
1.20174e-62	0.289574	0.512	0.331	2.33966e-58	CD8 GZMB	RNF125
4.23668e-62	0.298641	0.623	0.461	8.24838e-58	CD8 GZMB	BZW1
9.68636e-61	-0.414793	0.151	0.324	1.88584e-56	CD8 GZMB	SELL
4.22708e-60	0.297985	0.66	0.507	8.2297e-56	CD8 GZMB	PDIA3
4.24245e-60	0.293821	0.79	0.656	8.25962e-56	CD8 GZMB	PPIB
5.47051e-60	0.270778	0.425	0.262	1.06505e-55	CD8 GZMB	PTP4A2
9.26514e-60	-0.290627	0.098	0.266	1.80383e-55	CD8 GZMB	CD27
1.74888e-59	0.254095	0.515	0.337	3.4049e-55	CD8 GZMB	TPI1
7.62816e-59	0.300142	0.833	0.735	1.48513e-54	CD8 GZMB	SRSF5
3.81605e-58	-0.304767	0.845	0.896	7.42947e-54	CD8 GZMB	COX7C
5.66882e-58	-0.296044	0.827	0.891	1.10366e-53	CD8 GZMB	HINT1
3.9911e-57	0.313117	0.71	0.572	7.77028e-53	CD8 GZMB	KMT2E
2.126e-56	0.508092	0.995	0.993	4.13912e-52	CD8 GZMB	ACTB
9.09652e-56	0.294849	0.489	0.331	1.771e-51	CD8 GZMB	PAXX
1.21454e-55	0.276491	0.912	0.831	2.36459e-51	CD8 GZMB	HMGB1
3.18244e-55	0.271792	0.47	0.311	6.1959e-51	CD8 GZMB	CD53
1.11854e-54	-0.270413	0.904	0.943	2.17768e-50	CD8 GZMB	TOMM7
2.34043e-54	0.257047	0.575	0.408	4.55658e-50	CD8 GZMB	WIPF1
1.22762e-52	0.321896	0.517	0.351	2.39006e-48	CD8 GZMB	PPP1R15A
4.61184e-51	0.252811	0.649	0.5	8.97879e-47	CD8 GZMB	RBM8A
3.15547e-48	-0.254668	0.937	0.97	6.14338e-44	CD8 GZMB	BTF3
4.45824e-48	0.250332	0.76	0.611	8.67975e-44	CD8 GZMB	KLF6
5.08711e-48	0.318942	0.588	0.45	9.9041e-44	CD8 GZMB	ARL4C
9.08844e-48	-0.288395	0.326	0.484	1.76943e-43	CD8 GZMB	TMEM123
2.14583e-47	0.264689	0.435	0.288	4.17771e-43	CD8 GZMB	CHD1
2.42375e-47	0.280785	0.495	0.341	4.7188e-43	CD8 GZMB	TSPYL2
8.90615e-47	-0.253699	0.919	0.957	1.73394e-42	CD8 GZMB	COX4I1
9.39144e-46	-0.26777	0.655	0.819	1.82842e-41	CD8 GZMB	ATP5MC2
1.50057e-45	0.282745	0.515	0.371	2.92147e-41	CD8 GZMB	PSMB9
3.41639e-45	0.390894	0.42	0.289	6.65136e-41	CD8 GZMB	TRBC1
7.4313e-45	-0.315803	0.4	0.536	1.4468e-40	CD8 GZMB	NDFIP1
1.86646e-44	0.403337	0.875	0.803	3.6338e-40	CD8 GZMB	JUN
3.87987e-44	-0.297248	0.692	0.786	7.55371e-40	CD8 GZMB	C12orf57
1.34057e-43	-0.315105	0.423	0.559	2.60996e-39	CD8 GZMB	PIK3IP1
3.21845e-43	-0.251862	0.981	0.99	6.266e-39	CD8 GZMB	RPL13A
7.48013e-43	0.353187	0.851	0.779	1.45631e-38	CD8 GZMB	MYL12A
2.34427e-42	0.283918	0.672	0.544	4.56406e-38	CD8 GZMB	SRSF2
1.68754e-41	-0.258283	0.956	0.977	3.28547e-37	CD8 GZMB	RPL38
2.39376e-40	0.274778	0.838	0.739	4.66041e-36	CD8 GZMB	PTPRC
1.95812e-39	0.372847	0.544	0.414	3.81227e-35	CD8 GZMB	DUSP1
5.2787e-39	0.267	0.709	0.588	1.02771e-34	CD8 GZMB	LDHA
1.1318e-38	0.290451	0.758	0.663	2.20351e-34	CD8 GZMB	CXCR4
5.36726e-38	0.362005	0.86	0.783	1.04495e-33	CD8 GZMB	ZFP36
5.59119e-38	0.290789	0.554	0.431	1.08855e-33	CD8 GZMB	RARRES3
1.82463e-37	-0.250893	0.338	0.48	3.55238e-33	CD8 GZMB	FOXP1
1.01927e-36	0.292895	0.953	0.952	1.98441e-32	CD8 GZMB	IFITM1
3.94583e-36	-0.284565	0.502	0.632	7.68213e-32	CD8 GZMB	FYB1
7.88218e-36	0.339762	0.703	0.611	1.53458e-31	CD8 GZMB	TNFAIP3
5.91899e-35	0.386051	0.91	0.904	1.15237e-30	CD8 GZMB	ACTG1
3.95999e-34	-0.266484	0.625	0.731	7.70971e-30	CD8 GZMB	LEPROTL1
5.34851e-27	-0.269082	0.978	0.972	1.0413e-22	CD8 GZMB	RPS26
2.19323e-24	-0.493061	0.822	0.859	4.26999e-20	CD8 GZMB	TXNIP
3.20802e-24	0.256482	0.345	0.253	6.2457e-20	CD8 GZMB	IFITM3
3.36231e-22	-0.306489	0.989	0.997	6.54608e-18	CD8 GZMB	FTH1
6.06978e-22	0.410527	0.577	0.491	1.18173e-17	CD8 GZMB	FOS
7.50034e-20	0.261529	0.665	0.611	1.46024e-15	CD8 GZMB	RAC2
3.34119e-15	0.381872	0.277	0.202	6.50497e-11	CD8 GZMB	H1FX
1.85945e-13	0.358524	0.748	0.792	3.62016e-09	CD8 GZMB	IL32
1.97683e-12	0.263491	0.748	0.714	3.84869e-08	CD8 GZMB	CD69
3.11782e-12	-0.332586	0.264	0.332	6.07008e-08	CD8 GZMB	EEF1G
1.91644e-11	0.49525	0.877	0.891	3.73113e-07	CD8 GZMB	MTRNR2L12
1.0857e-202	0.485131	0.999	0.986	2.11374e-198	CD4 EM	MT-CYB
3.68968e-197	0.686556	1	1	7.18344e-193	CD4 EM	MALAT1
2.51764e-162	0.506082	0.978	0.92	4.9016e-158	CD4 EM	MT-ND2
9.28993e-160	0.556037	0.994	0.966	1.80866e-155	CD4 EM	MT-ND3
4.13672e-158	0.441376	0.999	0.99	8.05377e-154	CD4 EM	MT-CO3
1.99373e-149	0.474392	1	0.994	3.88159e-145	CD4 EM	MT-CO2
6.3564e-144	-0.830643	0.199	0.421	1.23753e-139	CD4 EM	CST7
1.17256e-130	0.443889	0.971	0.902	2.28285e-126	CD4 EM	MT-ND4
2.06021e-121	-0.589699	0.079	0.277	4.01102e-117	CD4 EM	CD8A
1.86169e-113	-0.404601	1	0.999	3.62452e-109	CD4 EM	TMSB4X
1.8701e-110	-0.282031	1	1	3.64091e-106	CD4 EM	B2M
1.01722e-106	-0.674359	0.104	0.287	1.98042e-102	CD4 EM	GZMA
1.35192e-104	-0.730692	0.121	0.303	2.63205e-100	CD4 EM	GZMK
1.73939e-103	0.407501	0.982	0.932	3.38643e-99	CD4 EM	MT-ND1
2.04543e-103	0.395874	0.992	0.958	3.98224e-99	CD4 EM	MT-ND4L
2.42563e-103	-0.339787	0.4	0.61	4.72245e-99	CD4 EM	GUK1
5.59396e-91	-0.479952	0.258	0.437	1.08909e-86	CD4 EM	CTSW
8.32192e-91	-0.511615	0.269	0.453	1.62019e-86	CD4 EM	TUBA4A
1.37554e-90	-1.38298	0.429	0.522	2.67804e-86	CD4 EM	CCL5
3.47673e-90	-0.367755	0.999	0.999	6.76885e-86	CD4 EM	HLA-B
1.06494e-85	0.419016	0.987	0.945	2.07333e-81	CD4 EM	MT-ATP6
3.68374e-85	-1.13432	0.331	0.466	7.17187e-81	CD4 EM	NKG7
3.63557e-84	-0.350033	0.129	0.303	7.07809e-80	CD4 EM	ID2
1.30669e-83	-0.295809	0.108	0.275	2.54399e-79	CD4 EM	ALOX5AP
2.75818e-82	-0.344056	0.896	0.932	5.36991e-78	CD4 EM	GAPDH
1.35357e-81	0.336477	0.964	0.895	2.63527e-77	CD4 EM	MT-ND5
2.65411e-81	-0.389039	0.427	0.606	5.1673e-77	CD4 EM	LDHA
1.04028e-80	-0.529329	0.228	0.398	2.02533e-76	CD4 EM	NR4A2
6.3567e-79	-0.342621	0.305	0.48	1.23759e-74	CD4 EM	CLIC1
2.39905e-74	-0.357561	0.855	0.891	4.67071e-70	CD4 EM	SH3BGRL3
3.34414e-74	-0.276784	0.998	0.997	6.5107e-70	CD4 EM	HLA-C
3.21719e-73	-0.286055	0.475	0.647	6.26354e-69	CD4 EM	CD99
4.05157e-71	-0.277302	0.179	0.348	7.88801e-67	CD4 EM	IDS
9.62277e-71	-0.303032	0.991	0.992	1.87346e-66	CD4 EM	HLA-A
1.16282e-70	-0.320454	0.571	0.716	2.26389e-66	CD4 EM	UBB
1.79161e-70	-0.372177	0.955	0.96	3.48808e-66	CD4 EM	UBC
3.65991e-70	-0.302057	0.113	0.263	7.12547e-66	CD4 EM	GABARAPL1
6.65549e-70	-0.275774	0.179	0.345	1.29576e-65	CD4 EM	FYN
1.38917e-67	-0.311705	0.248	0.408	2.70457e-63	CD4 EM	GZMM
4.58438e-67	-0.407459	0.454	0.615	8.92532e-63	CD4 EM	DNAJB1
4.99494e-67	-0.437492	0.272	0.431	9.72465e-63	CD4 EM	DUSP1
7.21261e-67	-0.297605	0.374	0.542	1.40422e-62	CD4 EM	CALR
1.77397e-66	-0.418055	0.994	0.993	3.45374e-62	CD4 EM	ACTB
1.58833e-64	-0.328386	0.414	0.571	3.09233e-60	CD4 EM	CYBA
1.82367e-64	-0.399614	0.565	0.682	3.5505e-60	CD4 EM	HCST
3.36926e-63	-0.352374	0.296	0.45	6.55962e-59	CD4 EM	TGFB1
1.4526e-62	-0.42657	0.673	0.746	2.82806e-58	CD4 EM	SRGN
4.52856e-62	-0.351695	0.364	0.523	8.81666e-58	CD4 EM	YPEL5
5.7449e-60	-0.298101	0.416	0.573	1.11848e-55	CD4 EM	TAGLN2
2.19735e-58	-0.251037	0.454	0.614	4.27801e-54	CD4 EM	LSP1
6.6553e-58	-0.300543	0.435	0.593	1.29572e-53	CD4 EM	LITAF
1.22435e-56	-0.281058	0.228	0.376	2.38369e-52	CD4 EM	GADD45B
4.19138e-56	-0.705946	0.756	0.789	8.16019e-52	CD4 EM	ZFP36
2.26396e-54	-0.51653	0.734	0.754	4.4077e-50	CD4 EM	S100A4
8.04958e-53	-0.36567	0.335	0.474	1.56717e-48	CD4 EM	ANXA1
5.20568e-52	-0.340938	0.232	0.368	1.01349e-47	CD4 EM	PPP1R15A
2.63722e-51	-0.392078	0.485	0.611	5.13439e-47	CD4 EM	IER2
2.02534e-49	-0.557174	0.155	0.273	3.94313e-45	CD4 EM	KLRB1
3.40733e-49	-0.490408	0.334	0.47	6.63373e-45	CD4 EM	MT2A
3.02062e-48	-0.378342	0.448	0.579	5.88084e-44	CD4 EM	DDIT4
3.18015e-47	0.335207	0.768	0.72	6.19143e-43	CD4 EM	SF1
1.55543e-44	-0.274668	0.422	0.559	3.02827e-40	CD4 EM	SRSF2
2.13449e-44	-0.301235	0.538	0.656	4.15563e-40	CD4 EM	IFITM2
2.71438e-43	0.628432	0.942	0.887	5.28463e-39	CD4 EM	MTRNR2L12
5.35439e-43	-0.253407	0.59	0.699	1.04245e-38	CD4 EM	S100A10
1.05272e-42	0.269133	0.935	0.852	2.04954e-38	CD4 EM	TXNIP
3.5487e-42	-0.259633	0.999	0.998	6.90897e-38	CD4 EM	EIF1
1.36307e-39	0.257721	0.912	0.825	2.65375e-35	CD4 EM	MT-ATP8
4.25657e-38	-0.5464	0.695	0.746	8.28712e-34	CD4 EM	CD74
8.37288e-38	-0.293228	0.942	0.925	1.63012e-33	CD4 EM	PFN1
9.008e-37	-0.491345	0.797	0.789	1.75377e-32	CD4 EM	IL32
3.99755e-35	-0.315623	0.463	0.577	7.78282e-31	CD4 EM	HSPA5
4.03783e-35	-0.712069	0.408	0.501	7.86125e-31	CD4 EM	FOS
7.86165e-30	-0.355671	0.611	0.672	1.53058e-25	CD4 EM	CXCR4
6.76494e-26	-0.394599	0.361	0.454	1.31707e-21	CD4 EM	JUND
6.51968e-25	0.276865	0.57	0.527	1.26932e-20	CD4 EM	NDFIP1
6.92069e-25	-0.3508	0.926	0.913	1.34739e-20	CD4 EM	JUNB
1.68165e-24	-0.497864	0.801	0.807	3.274e-20	CD4 EM	JUN
1.64145e-20	-0.251207	0.251	0.335	3.19574e-16	CD4 EM	EEF1G
6.59907e-19	-0.278312	0.661	0.705	1.28477e-14	CD4 EM	ZFP36L2
3.80907e-15	-0.278725	0.977	0.969	7.41588e-11	CD4 EM	H3F3B
6.69498e-13	-0.361548	0.998	0.996	1.30344e-08	CD4 EM	FTH1
0	2.26844	0.895	0.23	0	CD8 EM GZMK	KLRB1
0	1.06651	0.865	0.602	0	CD8 EM GZMK	TNFAIP3
0	0.89639	0.939	0.742	0	CD8 EM GZMK	S100A4
0	0.724207	0.446	0.072	0	CD8 EM GZMK	NCR3
0	0.718187	0.721	0.266	0	CD8 EM GZMK	GZMK
0	0.654712	0.423	0.059	0	CD8 EM GZMK	CCR6
0	0.645807	0.333	0.015	0	CD8 EM GZMK	TRAV1-2
0	0.594719	0.492	0.147	0	CD8 EM GZMK	BHLHE40
0	0.552731	0.437	0.132	0	CD8 EM GZMK	GPR65
0	0.540552	0.452	0.144	0	CD8 EM GZMK	KLRG1
2.58967e-304	0.472731	0.852	0.435	5.04183e-300	CD8 EM GZMK	NKG7
4.94421e-303	0.45032	0.393	0.115	9.62589e-299	CD8 EM GZMK	HOPX
5.19563e-287	0.816926	0.818	0.572	1.01154e-282	CD8 EM GZMK	SPOCK2
1.68313e-277	0.584576	0.623	0.256	3.27689e-273	CD8 EM GZMK	GZMA
1.46841e-270	0.437896	0.931	0.493	2.85885e-266	CD8 EM GZMK	CCL5
1.41634e-269	0.409792	0.371	0.115	2.75747e-265	CD8 EM GZMK	ERN1
4.22198e-268	0.412244	0.334	0.095	8.21977e-264	CD8 EM GZMK	LINC01871
4.7089e-258	0.398012	0.375	0.12	9.16776e-254	CD8 EM GZMK	GYG1
2.40605e-257	0.836753	0.907	0.752	4.68433e-253	CD8 EM GZMK	NFKBIA
7.37105e-256	0.580568	0.742	0.407	1.43507e-251	CD8 EM GZMK	CTSW
2.79e-239	0.477889	0.498	0.2	5.43184e-235	CD8 EM GZMK	LYAR
5.54986e-234	0.405729	0.335	0.106	1.0805e-229	CD8 EM GZMK	ZC3H12A
2.86758e-230	0.658832	0.473	0.205	5.58289e-226	CD8 EM GZMK	NINJ1
4.52652e-227	0.487095	0.551	0.248	8.81268e-223	CD8 EM GZMK	ALOX5AP
4.13403e-217	0.688676	0.473	0.205	8.04855e-213	CD8 EM GZMK	AQP3
4.25561e-217	0.51865	0.999	0.991	8.28524e-213	CD8 EM GZMK	MT-CO3
3.6688e-207	0.345872	0.356	0.122	7.14278e-203	CD8 EM GZMK	PRF1
5.27006e-197	-0.518186	0.992	0.998	1.02603e-192	CD8 EM GZMK	TMSB10
3.96284e-194	0.526787	0.999	0.995	7.71525e-190	CD8 EM GZMK	MT-CO2
9.83661e-189	0.393266	1	0.999	1.91509e-184	CD8 EM GZMK	HLA-B
1.28218e-176	0.548462	0.907	0.796	2.49627e-172	CD8 EM GZMK	S100A6
7.01132e-176	0.359011	0.321	0.115	1.36503e-171	CD8 EM GZMK	SLC7A5
3.12985e-174	-0.60825	0.602	0.784	6.09351e-170	CD8 EM GZMK	LDHB
5.10283e-170	0.469219	0.588	0.325	9.9347e-166	CD8 EM GZMK	PAXX
1.44316e-163	-0.584782	0.354	0.641	2.80968e-159	CD8 EM GZMK	FYB1
8.82098e-161	0.347151	0.71	0.389	1.71736e-156	CD8 EM GZMK	CST7
1.19938e-159	0.588798	0.993	0.958	2.33507e-155	CD8 EM GZMK	MT-ND4L
1.92187e-159	0.530242	0.594	0.344	3.74168e-155	CD8 EM GZMK	SQSTM1
2.32852e-158	0.397149	0.998	0.987	4.5334e-154	CD8 EM GZMK	MT-CYB
7.43771e-157	0.364424	0.47	0.223	1.44805e-152	CD8 EM GZMK	FKBP11
3.0399e-156	0.745728	0.753	0.585	5.91839e-152	CD8 EM GZMK	LDHA
9.15019e-154	0.456198	0.518	0.25	1.78145e-149	CD8 EM GZMK	CD8A
8.34828e-151	0.31103	0.358	0.144	1.62533e-146	CD8 EM GZMK	MAP3K8
1.25741e-149	0.450902	0.975	0.896	2.44805e-145	CD8 EM GZMK	MT-ND5
9.05478e-147	0.426809	0.998	0.99	1.76288e-142	CD8 EM GZMK	MT-CO1
4.0694e-143	0.401997	0.494	0.256	7.92272e-139	CD8 EM GZMK	RORA
3.37163e-139	-0.439988	0.029	0.275	6.56423e-135	CD8 EM GZMK	MAL
8.32213e-139	-0.573124	0.069	0.329	1.62024e-134	CD8 EM GZMK	SELL
1.09725e-138	0.404839	0.983	0.933	2.13623e-134	CD8 EM GZMK	MT-ND1
3.16145e-137	0.671504	0.907	0.827	6.15503e-133	CD8 EM GZMK	MT-ATP8
2.54668e-133	-0.50123	0.041	0.283	4.95813e-129	CD8 EM GZMK	CCR7
1.23723e-132	-0.646899	0.654	0.869	2.40876e-128	CD8 EM GZMK	TXNIP
1.67782e-130	0.332578	1	0.997	3.26654e-126	CD8 EM GZMK	HLA-C
1.07958e-127	-0.444891	0.224	0.487	2.10184e-123	CD8 EM GZMK	FOXP1
5.88502e-127	0.256581	0.295	0.117	1.14575e-122	CD8 EM GZMK	MATK
4.19706e-126	-0.417105	0.025	0.254	8.17126e-122	CD8 EM GZMK	LEF1
5.72648e-126	0.571494	0.804	0.66	1.11489e-121	CD8 EM GZMK	CXCR4
4.57197e-122	0.331989	1	0.998	8.90116e-118	CD8 EM GZMK	RPLP0
1.44576e-119	0.425362	0.508	0.279	2.81474e-115	CD8 EM GZMK	ID2
1.75005e-119	0.426866	0.993	0.968	3.40718e-115	CD8 EM GZMK	H3F3B
7.21745e-118	0.362787	1	0.998	1.40516e-113	CD8 EM GZMK	EIF1
8.26969e-111	0.321181	0.381	0.186	1.61003e-106	CD8 EM GZMK	PDE4D
9.97775e-110	0.369114	0.898	0.733	1.94257e-105	CD8 EM GZMK	SRGN
2.25181e-105	0.27293	0.314	0.143	4.38405e-101	CD8 EM GZMK	TNFRSF25
4.39868e-105	-0.426744	0.315	0.542	8.56379e-101	CD8 EM GZMK	NDFIP1
5.35634e-105	0.443471	0.988	0.945	1.04283e-100	CD8 EM GZMK	MT-ATP6
3.93465e-104	0.399833	0.561	0.352	7.66038e-100	CD8 EM GZMK	DNAJB6
7.49508e-101	0.402583	0.731	0.56	1.45922e-96	CD8 EM GZMK	HSPA5
3.53431e-98	0.67601	0.997	0.996	6.88095e-94	CD8 EM GZMK	FTH1
3.24177e-96	0.267022	0.341	0.167	6.3114e-92	CD8 EM GZMK	IFNGR1
4.94516e-96	0.282843	0.355	0.18	9.62773e-92	CD8 EM GZMK	PRNP
1.46624e-94	0.459461	0.873	0.718	2.85463e-90	CD8 EM GZMK	IL7R
8.4896e-91	0.345984	0.793	0.655	1.65284e-86	CD8 EM GZMK	PPIB
8.76834e-90	0.33861	0.627	0.446	1.70711e-85	CD8 EM GZMK	SEC61B
7.29819e-88	0.343394	0.527	0.327	1.42088e-83	CD8 EM GZMK	REL
7.49745e-88	0.494812	0.606	0.43	1.45968e-83	CD8 EM GZMK	TGFB1
1.18776e-82	0.294181	0.97	0.927	2.31245e-78	CD8 EM GZMK	GAPDH
2.22688e-82	-0.310273	0.997	0.996	4.33552e-78	CD8 EM GZMK	RPS29
1.02238e-78	0.280601	0.452	0.275	1.99048e-74	CD8 EM GZMK	YWHAQ
5.33162e-78	0.272258	0.436	0.257	1.03801e-73	CD8 EM GZMK	PARP8
1.01179e-77	0.347226	0.66	0.499	1.96985e-73	CD8 EM GZMK	SELENOK
2.99936e-76	0.293169	0.993	0.967	5.83945e-72	CD8 EM GZMK	MT-ND3
3.79359e-76	-0.386907	0.937	0.958	7.38574e-72	CD8 EM GZMK	SARAF
2.33256e-75	0.507065	0.819	0.71	4.54126e-71	CD8 EM GZMK	CD69
1.8416e-74	0.282285	0.36	0.201	3.5854e-70	CD8 EM GZMK	PER1
7.67761e-73	0.329731	0.8	0.667	1.49475e-68	CD8 EM GZMK	HCST
3.05816e-72	0.299778	0.49	0.319	5.95394e-68	CD8 EM GZMK	XBP1
1.4107e-71	-0.307865	0.98	0.991	2.74649e-67	CD8 EM GZMK	RPL13A
4.86185e-71	-0.388707	0.245	0.43	9.46553e-67	CD8 EM GZMK	TCF7
5.83943e-68	-0.314636	0.317	0.498	1.13688e-63	CD8 EM GZMK	RGS10
2.95908e-65	0.256735	0.471	0.303	5.76103e-61	CD8 EM GZMK	CD96
4.29857e-65	-0.390616	0.981	0.972	8.36888e-61	CD8 EM GZMK	RPS26
2.04567e-60	-0.284096	0.116	0.274	3.98272e-56	CD8 EM GZMK	ITK
6.89192e-60	0.294804	0.363	0.218	1.34179e-55	CD8 EM GZMK	CREM
4.55887e-59	-0.351081	0.273	0.446	8.87567e-55	CD8 EM GZMK	GIMAP7
5.92333e-59	0.295747	0.539	0.378	1.15321e-54	CD8 EM GZMK	NR4A2
4.65616e-58	0.426614	0.656	0.544	9.06508e-54	CD8 EM GZMK	SRSF2
1.10844e-56	0.328906	0.611	0.477	2.15803e-52	CD8 EM GZMK	ZFP36L1
3.16054e-56	0.636688	0.428	0.302	6.15326e-52	CD8 EM GZMK	GNLY
6.00931e-56	0.261683	0.954	0.904	1.16995e-51	CD8 EM GZMK	MT-ND4
9.04924e-56	-0.295824	0.961	0.977	1.7618e-51	CD8 EM GZMK	RPL38
4.21931e-55	-0.291347	0.323	0.485	8.21457e-51	CD8 EM GZMK	TMEM123
1.04149e-54	0.261663	0.753	0.633	2.02767e-50	CD8 EM GZMK	SRSF7
1.20043e-54	0.268152	0.459	0.299	2.33712e-50	CD8 EM GZMK	ADGRE5
3.06184e-54	0.388856	0.684	0.564	5.9611e-50	CD8 EM GZMK	DDIT4
1.37717e-53	-0.389164	0.26	0.424	2.68121e-49	CD8 EM GZMK	KLF2
1.64369e-52	-0.296942	0.322	0.484	3.20009e-48	CD8 EM GZMK	SMCHD1
8.51595e-52	0.325379	0.627	0.506	1.65797e-47	CD8 EM GZMK	YPEL5
7.91101e-50	-0.281634	0.603	0.735	1.5402e-45	CD8 EM GZMK	LIMD2
8.74391e-50	0.265908	0.592	0.462	1.70235e-45	CD8 EM GZMK	BZW1
5.13314e-48	-0.280376	0.931	0.953	9.99371e-44	CD8 EM GZMK	IFITM1
7.11077e-48	0.270649	0.688	0.573	1.3844e-43	CD8 EM GZMK	KMT2E
4.70942e-46	0.458652	0.838	0.784	9.16877e-42	CD8 EM GZMK	ZFP36
4.48978e-45	-0.265524	0.156	0.291	8.74114e-41	CD8 EM GZMK	SAMHD1
1.15808e-43	-0.305208	1	1	2.25466e-39	CD8 EM GZMK	MALAT1
2.66152e-43	0.272831	0.479	0.344	5.18171e-39	CD8 EM GZMK	NFKBIZ
3.70879e-43	0.268706	0.587	0.453	7.22064e-39	CD8 EM GZMK	IRF1
1.60307e-37	-0.250773	0.788	0.867	3.12102e-33	CD8 EM GZMK	RPS20
9.38402e-37	0.365749	0.468	0.352	1.82697e-32	CD8 EM GZMK	PPP1R15A
8.58499e-35	-0.288642	0.868	0.917	1.67141e-30	CD8 EM GZMK	JUNB
8.86892e-35	-0.29355	0.394	0.515	1.72669e-30	CD8 EM GZMK	NOSIP
1.63928e-33	0.294638	0.649	0.579	3.19151e-29	CD8 EM GZMK	LITAF
5.92357e-33	-0.275081	0.391	0.508	1.15326e-28	CD8 EM GZMK	AES
1.95227e-32	0.277722	0.556	0.451	3.80087e-28	CD8 EM GZMK	ARL4C
5.24085e-31	0.307252	0.348	0.249	1.02034e-26	CD8 EM GZMK	AC007952.4
2.48704e-27	0.63196	0.836	0.805	4.84203e-23	CD8 EM GZMK	JUN
1.31939e-20	0.32989	0.497	0.416	2.56872e-16	CD8 EM GZMK	DUSP1
1.54904e-13	-0.292227	0.383	0.451	3.01582e-09	CD8 EM GZMK	JUND
2.24851e-11	0.276731	0.502	0.459	4.37763e-07	CD8 EM GZMK	MT2A
7.915e-05	0.315153	0.5	0.494	1	CD8 EM GZMK	FOS
0.00154849	-0.250722	0.811	0.739	1	CD8 EM GZMK	CD74
0	0.866777	0.445	0.005	0	Treg	FOXP3
0	0.767746	0.378	0.012	0	Treg	RTKN2
0	0.583317	0.346	0.035	0	Treg	CTLA4
2.77929e-271	0.43676	0.321	0.062	5.41101e-267	Treg	STAM
7.99425e-183	0.56936	0.538	0.206	1.5564e-178	Treg	ARID5B
4.84511e-135	-1.89873	0.188	0.526	9.43294e-131	Treg	CCL5
2.81566e-131	0.378926	0.254	0.069	5.4818e-127	Treg	TIGIT
2.11818e-126	0.485156	0.401	0.154	4.12389e-122	Treg	GBP5
1.03986e-116	0.393935	0.318	0.108	2.02449e-112	Treg	CYTOR
4.00985e-104	0.482214	0.409	0.176	7.80678e-100	Treg	PELI1
2.86634e-102	-0.737998	0.127	0.433	5.58048e-98	Treg	CTSW
2.21656e-100	0.639679	0.923	0.8	4.31543e-96	Treg	CD52
1.98615e-99	0.443545	0.278	0.094	3.86684e-95	Treg	DUSP4
4.02545e-97	-1.45498	0.185	0.465	7.83714e-93	Treg	NKG7
1.28533e-92	-0.347526	1	1	2.50241e-88	Treg	RPS14
3.89958e-92	0.379622	1	1	7.5921e-88	Treg	B2M
2.3086e-88	-0.31803	1	1	4.49461e-84	Treg	RPS27A
6.04561e-87	-0.346162	1	1	1.17702e-82	Treg	RPS12
1.34409e-84	0.356459	0.334	0.139	2.6168e-80	Treg	TNFRSF1B
1.97189e-82	0.649662	0.885	0.749	3.83908e-78	Treg	S100A4
5.89205e-80	0.830795	0.904	0.786	1.14712e-75	Treg	IL32
6.72551e-79	0.325557	0.286	0.111	1.30939e-74	Treg	BATF
1.67886e-77	0.446114	0.513	0.29	3.26858e-73	Treg	FCMR
4.13356e-76	0.357058	0.426	0.211	8.04763e-72	Treg	BIRC3
4.64852e-76	-0.708615	0.03	0.271	9.0502e-72	Treg	CD8A
5.17688e-76	0.391713	0.51	0.277	1.00789e-71	Treg	SAMHD1
4.00315e-75	0.359631	0.421	0.21	7.79374e-71	Treg	IL10RA
4.56582e-75	0.402309	0.472	0.252	8.88919e-71	Treg	CD27
1.06479e-73	0.459693	0.827	0.687	2.07305e-69	Treg	YWHAB
5.71465e-73	0.390017	0.444	0.234	1.11259e-68	Treg	PBXIP1
5.59794e-71	0.392787	0.366	0.175	1.08986e-66	Treg	PRDM1
1.52026e-65	0.443974	0.997	0.992	2.9598e-61	Treg	HLA-A
3.25814e-65	0.468054	0.527	0.309	6.34328e-61	Treg	SELL
3.27703e-63	-0.549177	0.228	0.472	6.38005e-59	Treg	ANXA1
1.01847e-62	0.433147	0.981	0.959	1.98287e-58	Treg	UBC
2.45685e-62	0.444443	0.363	0.18	4.78323e-58	Treg	PMAIP1
4.06815e-62	0.361991	0.359	0.177	7.92029e-58	Treg	ITGB1
2.8855e-61	-0.720179	0.073	0.297	5.61777e-57	Treg	GZMK
7.25252e-61	-0.369633	0.964	0.988	1.41199e-56	Treg	EEF1B2
9.55368e-61	0.38375	0.534	0.331	1.86001e-56	Treg	USP15
4.40094e-60	0.336722	0.383	0.197	8.56819e-56	Treg	TENT5C
5.68459e-60	0.355671	0.381	0.202	1.10673e-55	Treg	SELPLG
2.73468e-57	-0.540636	0.938	0.969	5.32415e-53	Treg	MT-ND3
7.51788e-57	-0.415836	0.989	0.987	1.46366e-52	Treg	MT-CYB
3.14825e-56	-0.472536	0.831	0.909	6.12932e-52	Treg	MT-ND4
4.30849e-56	0.436403	0.479	0.288	8.38819e-52	Treg	UCP2
7.12088e-55	-0.471409	0.996	0.995	1.38636e-50	Treg	MT-CO2
2.62156e-54	0.425341	0.999	0.993	5.10392e-50	Treg	ACTB
7.31386e-54	-0.315217	1	1	1.42394e-49	Treg	RPL39
1.13568e-53	-0.329644	0.997	0.998	2.21106e-49	Treg	RPLP0
1.82379e-53	-0.25552	1	1	3.55073e-49	Treg	RPL35A
4.40173e-53	0.289259	0.327	0.165	8.56972e-49	Treg	CARD16
1.18854e-52	0.312196	0.296	0.141	2.31398e-48	Treg	SESN3
1.51698e-52	-0.267505	1	1	2.95341e-48	Treg	RPS23
3.5515e-52	0.378751	0.616	0.444	6.91442e-48	Treg	ISG20
6.24861e-50	0.399911	0.731	0.599	1.21654e-45	Treg	LSP1
2.36223e-49	-0.429951	0.314	0.514	4.59902e-45	Treg	NOSIP
1.73458e-48	0.444556	0.785	0.689	3.37706e-44	Treg	S100A10
2.28528e-47	-0.393903	0.99	0.991	4.4492e-43	Treg	MT-CO3
3.47961e-47	-0.668325	0.098	0.28	6.77445e-43	Treg	GZMA
1.65233e-46	0.307107	0.32	0.169	3.21692e-42	Treg	ANXA2
2.79361e-46	-0.383206	0.205	0.403	5.43887e-42	Treg	GZMM
1.55912e-45	-0.439043	0.111	0.296	3.03546e-41	Treg	ID2
1.66118e-45	-0.564889	0.603	0.73	3.23415e-41	Treg	IL7R
7.41165e-45	-0.25063	1	1	1.44297e-40	Treg	RPS21
1.96443e-44	0.378765	0.921	0.887	3.82455e-40	Treg	SH3BGRL3
3.9652e-44	0.378934	0.411	0.252	7.71984e-40	Treg	RHBDD2
8.12324e-43	-0.284238	1	1	1.58151e-38	Treg	RPS13
1.52113e-41	0.294324	0.368	0.215	2.96148e-37	Treg	CORO1B
5.43209e-41	0.371795	0.96	0.925	1.05757e-36	Treg	PFN1
9.68613e-41	0.36202	0.612	0.455	1.88579e-36	Treg	EZR
1.2919e-40	-0.358916	0.867	0.925	2.5152e-36	Treg	MT-ND2
3.97065e-39	0.252299	0.363	0.21	7.73047e-35	Treg	DOK2
1.01429e-38	-0.455384	0.933	0.961	1.97471e-34	Treg	MT-ND4L
4.89637e-38	0.282717	1	0.999	9.53274e-34	Treg	TMSB4X
1.07591e-37	-0.261621	0.998	0.998	2.09469e-33	Treg	RPS5
6.89076e-37	0.343797	0.734	0.627	1.34156e-32	Treg	EVL
2.64195e-35	0.37263	0.864	0.733	5.14361e-31	Treg	LTB
1.93452e-33	-0.390752	0.499	0.652	3.76631e-29	Treg	IFITM2
2.64007e-33	0.281112	0.443	0.302	5.13995e-29	Treg	NSD3
2.76167e-33	0.253746	0.467	0.317	5.37669e-29	Treg	RAP1A
2.87786e-33	0.456996	0.638	0.511	5.6029e-29	Treg	SAT1
1.68356e-32	0.255037	0.459	0.308	3.27773e-28	Treg	RHOG
3.92533e-32	0.353604	0.922	0.856	7.64222e-28	Treg	TXNIP
4.18048e-32	0.256001	0.477	0.327	8.13898e-28	Treg	RNASET2
1.57683e-31	0.297594	0.691	0.572	3.06992e-27	Treg	OAZ1
1.61419e-31	0.28219	0.321	0.188	3.14266e-27	Treg	HLA-DRB1
2.36111e-31	0.251988	0.425	0.282	4.59685e-27	Treg	CDKN1B
3.15948e-31	0.314629	0.601	0.472	6.15119e-27	Treg	SMCHD1
1.20937e-30	0.259357	0.447	0.303	2.35452e-26	Treg	CAST
7.5935e-30	0.286513	0.412	0.276	1.47838e-25	Treg	SYNE2
2.31883e-29	0.312605	0.717	0.623	4.51452e-25	Treg	GSTK1
6.51422e-29	-0.401218	0.934	0.948	1.26825e-24	Treg	MT-ATP6
1.14114e-28	-0.670149	0.287	0.409	2.22169e-24	Treg	CST7
1.5968e-28	-0.261038	0.183	0.332	3.1088e-24	Treg	XBP1
2.48106e-28	-0.339318	0.904	0.937	4.83038e-24	Treg	MT-ND1
4.37294e-28	0.281751	0.404	0.273	8.51368e-24	Treg	ARPC1B
1.70627e-27	0.255115	0.551	0.414	3.32193e-23	Treg	CD247
5.2387e-27	0.337789	0.934	0.903	1.01992e-22	Treg	ACTG1
1.53729e-26	0.319936	0.674	0.558	2.99295e-22	Treg	TAGLN2
2.9681e-26	0.274243	0.999	0.998	5.77858e-22	Treg	TMSB10
7.79375e-26	0.263576	0.948	0.932	1.51736e-21	Treg	ARHGDIB
1.16846e-25	-0.29048	0.854	0.901	2.27487e-21	Treg	MT-ND5
2.03425e-25	-0.269565	0.362	0.514	3.96048e-21	Treg	PDCD4
2.09827e-25	-0.317579	0.519	0.644	4.08511e-21	Treg	CD7
3.2874e-25	-0.252426	0.27	0.424	6.40025e-21	Treg	TCF7
5.75755e-25	-0.451911	0.315	0.444	1.12094e-20	Treg	TUBA4A
2.45619e-24	-0.269647	0.389	0.524	4.78196e-20	Treg	STK17A
5.85305e-24	0.29063	0.779	0.703	1.13953e-19	Treg	CORO1A
8.50194e-24	0.270381	0.584	0.47	1.65524e-19	Treg	FOXP1
1.36832e-22	-0.559235	0.149	0.268	2.66398e-18	Treg	KLRB1
2.82164e-22	0.299592	0.699	0.611	5.49345e-18	Treg	RAC2
8.6441e-19	-0.283041	0.484	0.585	1.68292e-14	Treg	LITAF
1.2388e-18	0.274359	0.292	0.195	2.41182e-14	Treg	LGALS1
2.43343e-17	-0.522782	0.383	0.498	4.73765e-13	Treg	FOS
3.07068e-17	-0.429834	0.283	0.389	5.97831e-13	Treg	NR4A2
1.5792e-16	0.253911	0.393	0.292	3.07455e-12	Treg	TRBC1
2.21166e-16	0.274736	0.598	0.517	4.30588e-12	Treg	TRBC2
3.89363e-15	0.264532	0.947	0.913	7.58052e-11	Treg	JUNB
5.04591e-15	-0.355554	0.531	0.618	9.82389e-11	Treg	TNFAIP3
1.30327e-14	-0.294496	0.692	0.762	2.53734e-10	Treg	NFKBIA
2.33714e-14	0.277291	0.791	0.741	4.55018e-10	Treg	CD74
6.34555e-14	0.270206	0.868	0.841	1.23541e-09	Treg	TSC22D3
6.71263e-14	-0.349506	0.483	0.571	1.30688e-09	Treg	HSPA5
1.09091e-13	-0.261444	0.218	0.31	2.1239e-09	Treg	ADGRE5
3.8874e-12	-0.921173	0.229	0.31	7.56838e-08	Treg	GNLY
1.43724e-11	-0.283207	0.609	0.676	2.79815e-07	Treg	HCST
2.32967e-09	-0.311092	0.799	0.832	4.53564e-05	Treg	MT-ATP8
1.95483e-150	0.443983	0.8	0.493	3.80585e-146	CD4 CM	NOSIP
4.58739e-149	-0.547744	0.999	0.999	8.93118e-145	CD4 CM	HLA-B
3.33238e-132	0.301162	1	1	6.48781e-128	CD4 CM	RPS3A
1.07818e-120	-0.582515	0.933	0.961	2.09911e-116	CD4 CM	UBC
9.03771e-120	-0.449755	0.997	0.998	1.75955e-115	CD4 CM	EIF1
9.0851e-120	0.298438	1	1	1.76878e-115	CD4 CM	RPS13
2.23764e-119	0.319829	1	0.996	4.35647e-115	CD4 CM	RPL22
8.03453e-117	-0.680416	0.048	0.275	1.56424e-112	CD4 CM	CD8A
1.03888e-110	0.271153	1	1	2.02259e-106	CD4 CM	RPS8
6.7549e-105	-0.768138	0.074	0.285	1.31511e-100	CD4 CM	GZMA
9.02588e-104	-1.7066	0.396	0.522	1.75725e-99	CD4 CM	CCL5
4.47564e-103	-0.688541	0.634	0.747	8.71362e-99	CD4 CM	SRGN
8.08152e-103	0.317302	0.659	0.407	1.57339e-98	CD4 CM	TCF7
6.4316e-100	-0.614851	0.955	0.97	1.25217e-95	CD4 CM	H3F3B
1.61625e-99	0.293294	1	0.997	3.14668e-95	CD4 CM	RPS5
6.16764e-97	-0.417256	0.127	0.344	1.20078e-92	CD4 CM	FYN
2.39822e-95	-0.418147	0.131	0.347	4.66909e-91	CD4 CM	IDS
5.63686e-90	-0.397405	0.137	0.348	1.09744e-85	CD4 CM	REL
3.37748e-88	-0.402358	0.069	0.262	6.57561e-84	CD4 CM	GABARAPL1
6.74389e-86	0.253845	1	0.999	1.31297e-81	CD4 CM	RPL5
1.7367e-84	-0.500487	0.17	0.368	3.38118e-80	CD4 CM	PPP1R15A
1.33592e-83	-0.777567	0.088	0.274	2.6009e-79	CD4 CM	KLRB1
2.09702e-83	-0.394257	0.169	0.374	4.08268e-79	CD4 CM	DNAJB6
1.15767e-82	-0.979743	0.724	0.811	2.25386e-78	CD4 CM	JUN
1.12951e-81	-0.811704	0.121	0.299	2.19905e-77	CD4 CM	GZMK
1.09296e-80	-0.353571	0.116	0.31	2.12787e-76	CD4 CM	DNAJA1
1.95304e-80	0.329416	0.91	0.767	3.80237e-76	CD4 CM	LDHB
1.5028e-79	-0.364908	0.124	0.317	2.9258e-75	CD4 CM	HERPUD1
4.98959e-75	-0.918394	0.736	0.79	9.71423e-71	CD4 CM	ZFP36
2.972e-74	-0.334242	0.159	0.351	5.7862e-70	CD4 CM	PPP2R5C
6.58501e-74	-0.425254	0.119	0.301	1.28204e-69	CD4 CM	ZNF331
1.43901e-72	-0.438596	0.172	0.357	2.80161e-68	CD4 CM	TSPYL2
2.3395e-72	0.286469	0.917	0.728	4.55478e-68	CD4 CM	LTB
3.05722e-69	-0.411574	0.997	0.99	5.95211e-65	CD4 CM	MT-CO1
4.92142e-68	-0.342839	0.988	0.992	9.58151e-64	CD4 CM	HLA-A
8.5127e-66	-0.302448	0.09	0.255	1.65734e-61	CD4 CM	RNF19A
8.85816e-66	-0.340998	0.187	0.366	1.72459e-61	CD4 CM	SQSTM1
1.67477e-65	0.253309	1	0.986	3.26061e-61	CD4 CM	EEF1B2
3.64016e-65	0.451997	0.951	0.853	7.08703e-61	CD4 CM	TXNIP
1.08279e-64	-0.643007	0.547	0.622	2.10808e-60	CD4 CM	KLF6
9.07335e-64	-0.288568	0.991	0.997	1.76649e-59	CD4 CM	HLA-C
1.71832e-62	-0.305281	0.123	0.289	3.3454e-58	CD4 CM	GNG2
2.8781e-62	-0.258782	0.155	0.33	5.60337e-58	CD4 CM	BCAS2
2.22906e-61	-0.382333	0.204	0.374	4.33975e-57	CD4 CM	GADD45B
6.52786e-61	-0.572774	0.617	0.67	1.27091e-56	CD4 CM	CXCR4
1.90303e-60	-0.285406	0.122	0.284	3.705e-56	CD4 CM	ARPC5L
9.42441e-60	-0.317578	0.245	0.413	1.83484e-55	CD4 CM	CYCS
1.45346e-59	0.356645	0.464	0.308	2.82975e-55	CD4 CM	SELL
5.21083e-59	0.252001	0.996	0.959	1.0145e-54	CD4 CM	RACK1
1.31424e-56	-0.330249	0.991	0.987	2.55869e-52	CD4 CM	MT-CYB
3.54812e-54	-0.308901	0.912	0.937	6.90783e-50	CD4 CM	MT-ND1
1.92809e-53	-0.25749	0.118	0.268	3.7538e-49	CD4 CM	IDI1
2.00952e-53	-0.528308	0.67	0.718	3.91234e-49	CD4 CM	CD69
2.77402e-53	-0.32862	0.154	0.306	5.40074e-49	CD4 CM	AHNAK
1.22837e-52	-0.618849	0.568	0.618	2.39151e-48	CD4 CM	TNFAIP3
3.39765e-52	0.261742	0.993	0.96	6.61489e-48	CD4 CM	RPL7
6.44543e-52	-0.306923	0.12	0.265	1.25486e-47	CD4 CM	SYTL3
1.81488e-51	-0.258902	0.126	0.276	3.53339e-47	CD4 CM	RORA
3.41119e-51	-0.548995	0.808	0.832	6.64125e-47	CD4 CM	MT-ATP8
3.70576e-51	-0.332163	0.257	0.404	7.21474e-47	CD4 CM	GZMM
1.71526e-50	-0.280219	0.91	0.916	3.33943e-46	CD4 CM	CALM1
6.86644e-49	-0.264628	0.122	0.264	1.33683e-44	CD4 CM	AC016831.7
2.24541e-48	-0.30859	0.992	0.991	4.3716e-44	CD4 CM	MT-CO3
1.52669e-47	-0.345834	0.172	0.315	2.97232e-43	CD4 CM	ADGRE5
1.61966e-47	-0.444183	0.889	0.904	3.15332e-43	CD4 CM	BTG1
1.65207e-47	-0.259885	0.2	0.351	3.21642e-43	CD4 CM	MAP1LC3B
2.7717e-47	-0.286231	0.133	0.271	5.39622e-43	CD4 CM	ALOX5AP
3.14485e-47	-0.316278	0.679	0.719	6.12271e-43	CD4 CM	RBM39
3.96242e-47	-0.267156	0.211	0.367	7.71444e-43	CD4 CM	DDX21
2.61275e-46	-0.489033	0.675	0.704	5.08676e-42	CD4 CM	ZFP36L2
7.25117e-46	-0.758897	0.324	0.41	1.41173e-41	CD4 CM	CST7
1.03038e-44	-0.316182	0.22	0.362	2.00604e-40	CD4 CM	HSPE1
1.62927e-44	-0.262474	0.161	0.302	3.17202e-40	CD4 CM	CHD1
1.10106e-43	-0.333577	0.886	0.888	2.14366e-39	CD4 CM	SH3BGRL3
1.8929e-43	-0.571928	0.727	0.754	3.68529e-39	CD4 CM	S100A4
2.2899e-43	-0.281308	0.288	0.428	4.45822e-39	CD4 CM	CLEC2B
2.57357e-43	-0.396438	0.602	0.641	5.01048e-39	CD4 CM	SRSF7
6.26943e-43	-0.309357	0.162	0.298	1.22059e-38	CD4 CM	ID2
1.70869e-42	-0.317271	0.294	0.423	3.32665e-38	CD4 CM	FAM177A1
3.47464e-42	-0.254928	0.183	0.324	6.76477e-38	CD4 CM	NEAT1
1.75247e-41	-0.257393	0.185	0.32	3.41188e-37	CD4 CM	NR3C1
8.7852e-41	-0.315986	0.997	0.995	1.71039e-36	CD4 CM	MT-CO2
4.19842e-40	-0.50195	0.516	0.572	8.17391e-36	CD4 CM	HSPA5
9.35277e-40	-0.263136	0.906	0.925	1.82089e-35	CD4 CM	MT-ND2
9.70185e-40	-0.359882	0.744	0.791	1.88885e-35	CD4 CM	HSP90AA1
1.56638e-39	-0.270944	0.208	0.342	3.04959e-35	CD4 CM	MCL1
6.51858e-39	-1.19117	0.421	0.459	1.2691e-34	CD4 CM	NKG7
9.28636e-39	-0.257248	0.77	0.787	1.80796e-34	CD4 CM	YWHAZ
4.2321e-38	-0.613599	0.3	0.391	8.23947e-34	CD4 CM	NR4A2
7.02142e-38	-0.292722	0.916	0.93	1.367e-33	CD4 CM	GAPDH
1.36386e-37	-0.491564	0.56	0.605	2.65529e-33	CD4 CM	IER2
6.91551e-36	-0.2996	0.693	0.706	1.34638e-31	CD4 CM	UBB
1.02646e-35	-0.276483	0.245	0.373	1.99841e-31	CD4 CM	BTG2
5.77913e-35	-0.28988	0.602	0.637	1.12514e-30	CD4 CM	CD99
3.79002e-34	-0.328631	1	1	7.37879e-30	CD4 CM	MALAT1
2.14936e-33	-0.293464	0.871	0.901	4.1846e-29	CD4 CM	MT-ND5
2.21781e-33	-0.264595	0.254	0.378	4.31786e-29	CD4 CM	GNAS
8.79902e-32	-0.5577	0.994	0.997	1.71308e-27	CD4 CM	FTH1
3.78241e-31	-0.257297	0.239	0.357	7.36397e-27	CD4 CM	NFKBIZ
6.95502e-29	0.49126	0.27	0.184	1.35407e-24	CD4 CM	S100A8
3.7126e-28	0.256541	0.973	0.972	7.22805e-24	CD4 CM	RPS26
8.45e-26	-0.305579	0.948	0.961	1.64513e-21	CD4 CM	MT-ND4L
1.07527e-23	-0.254314	0.568	0.597	2.09343e-19	CD4 CM	GUK1
1.39792e-23	-0.378527	0.855	0.841	2.7216e-19	CD4 CM	TSC22D3
7.16712e-22	-0.254968	0.644	0.652	1.39537e-17	CD4 CM	DDX24
8.10829e-21	-0.424547	0.39	0.426	1.5786e-16	CD4 CM	CTSW
1.50662e-18	-0.315615	0.701	0.672	2.93324e-14	CD4 CM	HCST
1.59994e-18	-0.415828	0.608	0.604	3.11493e-14	CD4 CM	DNAJB1
7.0703e-17	-0.323768	0.59	0.593	1.37652e-12	CD4 CM	LDHA
8.75815e-17	-0.397539	0.91	0.914	1.70512e-12	CD4 CM	JUNB
9.76818e-14	-0.399935	0.579	0.569	1.90177e-09	CD4 CM	DDIT4
1.81711e-13	-0.327096	0.771	0.759	3.53774e-09	CD4 CM	NFKBIA
4.17323e-13	-0.393796	0.742	0.742	8.12486e-09	CD4 CM	CD74
6.16379e-13	-0.849197	0.505	0.494	1.20003e-08	CD4 CM	FOS
8.51204e-11	-0.29252	0.512	0.513	1.65721e-06	CD4 CM	YPEL5
9.47209e-11	-0.407709	0.407	0.421	1.84412e-06	CD4 CM	DUSP1
3.38115e-10	-0.417754	0.843	0.787	6.58276e-06	CD4 CM	IL32
8.05458e-09	-0.299487	0.432	0.44	0.000156815	CD4 CM	TGFB1
3.65083e-08	-0.268365	0.524	0.513	0.00071078	CD4 CM	PIK3R1
2.9929e-07	-0.260985	0.519	0.514	0.00582687	CD4 CM	SAT1
2.26493e-05	-0.349487	0.458	0.44	0.440959	CD4 CM	TUBA4A
0.000259398	-0.407546	0.465	0.447	1	CD4 CM	JUND
0.00028588	-0.729249	0.372	0.305	1	CD4 CM	GNLY
1.18371e-38	0.703229	1	0.996	2.30457e-34	Double negative	FTH1
4.98711e-22	0.320148	0.957	0.921	9.7094e-18	Double negative	FXYD5
1.078e-18	0.339134	0.926	0.805	2.09876e-14	Double negative	JUN
1.28792e-15	-0.315797	0.464	0.642	2.50746e-11	Double negative	CD7
4.36605e-15	0.283309	1	0.987	8.50027e-11	Double negative	MT-CYB
9.64434e-15	-0.912068	0.319	0.458	1.87766e-10	Double negative	NKG7
2.22844e-14	-0.344358	0.162	0.318	4.33855e-10	Double negative	SELL
4.57308e-14	0.367029	0.969	0.913	8.90333e-10	Double negative	JUNB
1.3996e-12	-0.255411	0.219	0.368	2.72489e-08	Double negative	PRMT2
3.84378e-12	-0.250365	0.442	0.602	7.48346e-08	Double negative	PRRC2C
2.47854e-11	0.358604	0.618	0.493	4.82548e-07	Double negative	FOS
5.20576e-11	-0.262342	0.571	0.684	1.01351e-06	Double negative	EIF3E
7.767e-11	0.276861	0.904	0.841	1.51216e-06	Double negative	TSC22D3
1.15876e-10	0.265945	0.861	0.786	2.256e-06	Double negative	ZFP36
1.37123e-10	-0.265644	0.149	0.272	2.66965e-06	Double negative	CCR7
1.00508e-09	0.341467	0.411	0.289	1.9568e-05	Double negative	GZMK
4.56835e-09	0.250348	0.988	0.96	8.89412e-05	Double negative	MT-ND4L
1.62742e-08	0.254114	0.791	0.701	0.000316843	Double negative	ZFP36L2
3.20362e-07	0.263997	0.808	0.752	0.00623713	Double negative	S100A4
4.30956e-06	-0.30116	0.178	0.265	0.0839027	Double negative	CD8A
6.74691e-06	-0.293554	0.342	0.425	0.131356	Double negative	CTSW
7.62785e-05	-0.86497	0.243	0.309	1	Double negative	GNLY
0.000123618	-0.262459	0.254	0.33	1	Double negative	EEF1G
0.000461147	-0.409541	0.366	0.406	1	Double negative	CST7
0	1.93098	0.688	0.016	0	Double positive	TRBV7-6
0	0.793367	0.418	0.007	0	Double positive	TRBV7-4
5.13803e-156	0.815074	0.335	0.044	1.00032e-151	Double positive	TRBV7-9
1.06931e-42	-1.7287	0.182	0.519	2.08184e-38	Double positive	CCL5
2.95867e-38	0.329956	1	1	5.76024e-34	Double positive	RPS8
4.38212e-35	-0.980236	0.101	0.409	8.53156e-31	Double positive	CST7
8.41986e-35	0.302305	1	1	1.63926e-30	Double positive	RPL32
1.20792e-34	0.288016	1	1	2.3517e-30	Double positive	RPL13
6.84232e-33	-0.714935	0.538	0.743	1.33213e-28	Double positive	SRGN
3.78424e-32	0.310711	1	1	7.36753e-28	Double positive	RPS13
3.91632e-32	0.289572	1	1	7.62468e-28	Double positive	RPS12
5.12492e-32	0.308515	1	1	9.9777e-28	Double positive	RPS3A
6.15812e-32	0.278544	1	1	1.19892e-27	Double positive	RPS23
1.05114e-31	0.453299	0.59	0.313	2.04647e-27	Double positive	SELL
5.38462e-31	0.33743	0.525	0.26	1.04833e-26	Double positive	MAL
4.76029e-30	-1.37641	0.192	0.459	9.26781e-26	Double positive	NKG7
1.39362e-29	0.322578	0.491	0.24	2.71325e-25	Double positive	LEF1
2.07353e-29	0.258962	1	1	4.03695e-25	Double positive	RPL19
2.08139e-29	0.481873	0.932	0.735	4.05225e-25	Double positive	LTB
4.77406e-29	0.264754	1	1	9.29462e-25	Double positive	RPS14
5.34416e-29	-0.50615	0.995	0.998	1.04045e-24	Double positive	EIF1
1.24142e-27	-0.89685	0.036	0.292	2.41693e-23	Double positive	GZMK
1.62175e-27	-0.634858	0.896	0.97	3.15739e-23	Double positive	H3F3B
3.58252e-27	0.332381	0.522	0.269	6.97481e-23	Double positive	CCR7
2.04388e-26	0.290936	1	0.998	3.97923e-22	Double positive	RPS5
5.3316e-26	-0.90021	0.584	0.744	1.03801e-21	Double positive	CD74
9.36952e-26	0.269121	1	1	1.82415e-21	Double positive	RPS6
1.08162e-25	0.26663	1	1	2.10581e-21	Double positive	RPS18
1.08943e-25	-0.554798	0.925	0.96	2.12101e-21	Double positive	UBC
1.6645e-25	0.328418	0.488	0.256	3.24062e-21	Double positive	CD27
8.08215e-25	0.274616	1	0.999	1.57351e-20	Double positive	RPL5
2.38198e-24	0.452924	0.709	0.507	4.63748e-20	Double positive	NOSIP
1.22861e-23	-0.71668	0.14	0.389	2.39198e-19	Double positive	NR4A2
1.68145e-23	0.259967	0.377	0.177	3.27361e-19	Double positive	C1orf162
1.60089e-22	0.253391	1	1	3.11678e-18	Double positive	RPS4X
3.39451e-22	0.288924	1	0.987	6.60877e-18	Double positive	EEF1B2
6.15582e-22	-0.867369	0.626	0.789	1.19848e-17	Double positive	ZFP36
1.26178e-21	-0.444155	1	0.999	2.45655e-17	Double positive	HLA-B
6.30043e-21	0.260536	1	0.996	1.22663e-16	Double positive	RPS9
2.11492e-20	0.272219	0.997	0.96	4.11753e-16	Double positive	RACK1
4.99969e-18	0.326738	0.881	0.774	9.73389e-14	Double positive	LDHB
1.14187e-17	-0.526595	0.221	0.426	2.22311e-13	Double positive	CTSW
3.69164e-17	-0.805102	0.699	0.807	7.18725e-13	Double positive	JUN
1.17634e-16	-0.564225	0.995	0.996	2.29022e-12	Double positive	FTH1
1.43488e-16	-0.72419	0.101	0.276	2.79356e-12	Double positive	GZMA
1.75799e-16	-0.617946	0.519	0.669	3.42264e-12	Double positive	CXCR4
1.76631e-16	-0.461852	0.314	0.515	3.43884e-12	Double positive	PIK3R1
5.27887e-16	-0.461157	0.473	0.641	1.02774e-11	Double positive	SRSF7
5.60657e-16	-0.337704	0.995	0.997	1.09154e-11	Double positive	HLA-C
1.45891e-15	-0.595569	0.579	0.716	2.84035e-11	Double positive	CD69
2.49036e-15	0.303662	0.597	0.418	4.84848e-11	Double positive	TCF7
[truncated: 2,081 more rows]
