# Supplementary material for: Large T cell clones expressing immune checkpoints increase during multiple myeloma evolution and predict treatment resistance
Source: Nat Commun. 2023 Sep 20;14:5825. doi: 10.1038/s41467-023-41562-6 (PMC10511411; doi:10.1038/s41467-023-41562-6)
Supplement: Supplementary file 6 — Supplementary Data 2 [file 41467_2023_41562_MOESM6_ESM.xlsx]

## Sheet: Hoja1
CloneType	Patient	Cluster	Percentage of cells
Large (0.1 < X <= 1)	Healthy1	CD4 CM	0
Large (0.1 < X <= 1)	Healthy2	CD4 CM	0
Large (0.1 < X <= 1)	Healthy3	CD4 CM	0
Large (0.1 < X <= 1)	Healthy4	CD4 CM	0
Medium (0.01 < X <= 0.1)	Healthy1	CD4 CM	0
Medium (0.01 < X <= 0.1)	Healthy2	CD4 CM	0
Medium (0.01 < X <= 0.1)	Healthy3	CD4 CM	1.85185
Medium (0.01 < X <= 0.1)	Healthy4	CD4 CM	0
Small (0 < X <= 0.01)	Healthy1	CD4 CM	100
Small (0 < X <= 0.01)	Healthy2	CD4 CM	100
Small (0 < X <= 0.01)	Healthy3	CD4 CM	98.1481
Small (0 < X <= 0.01)	Healthy4	CD4 CM	100
Large (0.1 < X <= 1)	MGUSSMM1	CD4 CM	0
Large (0.1 < X <= 1)	MGUSSMM2	CD4 CM	0
Large (0.1 < X <= 1)	MGUSSMM3	CD4 CM	0
Large (0.1 < X <= 1)	MGUSSMM4	CD4 CM	0
Large (0.1 < X <= 1)	MGUSSMM5	CD4 CM	0
Large (0.1 < X <= 1)	MGUSSMM6	CD4 CM	0
Large (0.1 < X <= 1)	MGUSSMM7	CD4 CM	0
Large (0.1 < X <= 1)	MGUSSMM8	CD4 CM	0
Medium (0.01 < X <= 0.1)	MGUSSMM1	CD4 CM	0
Medium (0.01 < X <= 0.1)	MGUSSMM2	CD4 CM	0
Medium (0.01 < X <= 0.1)	MGUSSMM3	CD4 CM	0
Medium (0.01 < X <= 0.1)	MGUSSMM4	CD4 CM	0
Medium (0.01 < X <= 0.1)	MGUSSMM5	CD4 CM	3.0303
Medium (0.01 < X <= 0.1)	MGUSSMM6	CD4 CM	5.40541
Medium (0.01 < X <= 0.1)	MGUSSMM7	CD4 CM	0
Medium (0.01 < X <= 0.1)	MGUSSMM8	CD4 CM	0
Small (0 < X <= 0.01)	MGUSSMM1	CD4 CM	100
Small (0 < X <= 0.01)	MGUSSMM2	CD4 CM	100
Small (0 < X <= 0.01)	MGUSSMM3	CD4 CM	100
Small (0 < X <= 0.01)	MGUSSMM4	CD4 CM	100
Small (0 < X <= 0.01)	MGUSSMM5	CD4 CM	96.9697
Small (0 < X <= 0.01)	MGUSSMM6	CD4 CM	94.5946
Small (0 < X <= 0.01)	MGUSSMM7	CD4 CM	100
Small (0 < X <= 0.01)	MGUSSMM8	CD4 CM	100
Large (0.1 < X <= 1)	MM1	CD4 CM	0
Large (0.1 < X <= 1)	MM10	CD4 CM	0
Large (0.1 < X <= 1)	MM2	CD4 CM	0
Large (0.1 < X <= 1)	MM3	CD4 CM	0
Large (0.1 < X <= 1)	MM4	CD4 CM	0
Large (0.1 < X <= 1)	MM5	CD4 CM	0
Large (0.1 < X <= 1)	MM6	CD4 CM	0
Large (0.1 < X <= 1)	MM7	CD4 CM	0
Large (0.1 < X <= 1)	MM8	CD4 CM	0
Large (0.1 < X <= 1)	MM9	CD4 CM	0
Medium (0.01 < X <= 0.1)	MM1	CD4 CM	8.51064
Medium (0.01 < X <= 0.1)	MM10	CD4 CM	0
Medium (0.01 < X <= 0.1)	MM2	CD4 CM	4.34783
Medium (0.01 < X <= 0.1)	MM3	CD4 CM	0
Medium (0.01 < X <= 0.1)	MM4	CD4 CM	0
Medium (0.01 < X <= 0.1)	MM5	CD4 CM	0
Medium (0.01 < X <= 0.1)	MM6	CD4 CM	16.6667
Medium (0.01 < X <= 0.1)	MM7	CD4 CM	0
Medium (0.01 < X <= 0.1)	MM8	CD4 CM	0
Medium (0.01 < X <= 0.1)	MM9	CD4 CM	0
Small (0 < X <= 0.01)	MM1	CD4 CM	91.4894
Small (0 < X <= 0.01)	MM10	CD4 CM	100
Small (0 < X <= 0.01)	MM2	CD4 CM	95.6522
Small (0 < X <= 0.01)	MM3	CD4 CM	0
Small (0 < X <= 0.01)	MM4	CD4 CM	100
Small (0 < X <= 0.01)	MM5	CD4 CM	0
Small (0 < X <= 0.01)	MM6	CD4 CM	83.3333
Small (0 < X <= 0.01)	MM7	CD4 CM	100
Small (0 < X <= 0.01)	MM8	CD4 CM	100
Small (0 < X <= 0.01)	MM9	CD4 CM	100
Large (0.1 < X <= 1)	Healthy1	CD4 effector GZMK	0
Large (0.1 < X <= 1)	Healthy2	CD4 effector GZMK	0
Large (0.1 < X <= 1)	Healthy3	CD4 effector GZMK	0
Large (0.1 < X <= 1)	Healthy4	CD4 effector GZMK	0.653595
Medium (0.01 < X <= 0.1)	Healthy1	CD4 effector GZMK	0
Medium (0.01 < X <= 0.1)	Healthy2	CD4 effector GZMK	0.598802
Medium (0.01 < X <= 0.1)	Healthy3	CD4 effector GZMK	2.81065
Medium (0.01 < X <= 0.1)	Healthy4	CD4 effector GZMK	0
Small (0 < X <= 0.01)	Healthy1	CD4 effector GZMK	100
Small (0 < X <= 0.01)	Healthy2	CD4 effector GZMK	99.4012
Small (0 < X <= 0.01)	Healthy3	CD4 effector GZMK	97.1893
Small (0 < X <= 0.01)	Healthy4	CD4 effector GZMK	99.3464
Large (0.1 < X <= 1)	MGUSSMM1	CD4 effector GZMK	0
Large (0.1 < X <= 1)	MGUSSMM2	CD4 effector GZMK	0
Large (0.1 < X <= 1)	MGUSSMM3	CD4 effector GZMK	0
Large (0.1 < X <= 1)	MGUSSMM4	CD4 effector GZMK	0
Large (0.1 < X <= 1)	MGUSSMM5	CD4 effector GZMK	0
Large (0.1 < X <= 1)	MGUSSMM6	CD4 effector GZMK	0
Large (0.1 < X <= 1)	MGUSSMM7	CD4 effector GZMK	0
Large (0.1 < X <= 1)	MGUSSMM8	CD4 effector GZMK	0
Medium (0.01 < X <= 0.1)	MGUSSMM1	CD4 effector GZMK	0
Medium (0.01 < X <= 0.1)	MGUSSMM2	CD4 effector GZMK	0.446429
Medium (0.01 < X <= 0.1)	MGUSSMM3	CD4 effector GZMK	0
Medium (0.01 < X <= 0.1)	MGUSSMM4	CD4 effector GZMK	1.75439
Medium (0.01 < X <= 0.1)	MGUSSMM5	CD4 effector GZMK	4.71698
Medium (0.01 < X <= 0.1)	MGUSSMM6	CD4 effector GZMK	12.2699
Medium (0.01 < X <= 0.1)	MGUSSMM7	CD4 effector GZMK	0
Medium (0.01 < X <= 0.1)	MGUSSMM8	CD4 effector GZMK	5.08475
Small (0 < X <= 0.01)	MGUSSMM1	CD4 effector GZMK	100
Small (0 < X <= 0.01)	MGUSSMM2	CD4 effector GZMK	99.5536
Small (0 < X <= 0.01)	MGUSSMM3	CD4 effector GZMK	100
Small (0 < X <= 0.01)	MGUSSMM4	CD4 effector GZMK	98.2456
Small (0 < X <= 0.01)	MGUSSMM5	CD4 effector GZMK	95.283
Small (0 < X <= 0.01)	MGUSSMM6	CD4 effector GZMK	87.7301
Small (0 < X <= 0.01)	MGUSSMM7	CD4 effector GZMK	100
Small (0 < X <= 0.01)	MGUSSMM8	CD4 effector GZMK	94.9153
Large (0.1 < X <= 1)	MM1	CD4 effector GZMK	0
Large (0.1 < X <= 1)	MM10	CD4 effector GZMK	0
Large (0.1 < X <= 1)	MM2	CD4 effector GZMK	0
Large (0.1 < X <= 1)	MM3	CD4 effector GZMK	0
Large (0.1 < X <= 1)	MM4	CD4 effector GZMK	0
Large (0.1 < X <= 1)	MM5	CD4 effector GZMK	0
Large (0.1 < X <= 1)	MM6	CD4 effector GZMK	0
Large (0.1 < X <= 1)	MM7	CD4 effector GZMK	0
Large (0.1 < X <= 1)	MM8	CD4 effector GZMK	0
Large (0.1 < X <= 1)	MM9	CD4 effector GZMK	0
Medium (0.01 < X <= 0.1)	MM1	CD4 effector GZMK	18.6047
Medium (0.01 < X <= 0.1)	MM10	CD4 effector GZMK	20
Medium (0.01 < X <= 0.1)	MM2	CD4 effector GZMK	4.47761
Medium (0.01 < X <= 0.1)	MM3	CD4 effector GZMK	0
Medium (0.01 < X <= 0.1)	MM4	CD4 effector GZMK	12.5
Medium (0.01 < X <= 0.1)	MM5	CD4 effector GZMK	0
Medium (0.01 < X <= 0.1)	MM6	CD4 effector GZMK	0
Medium (0.01 < X <= 0.1)	MM7	CD4 effector GZMK	0
Medium (0.01 < X <= 0.1)	MM8	CD4 effector GZMK	0
Medium (0.01 < X <= 0.1)	MM9	CD4 effector GZMK	0
Small (0 < X <= 0.01)	MM1	CD4 effector GZMK	81.3953
Small (0 < X <= 0.01)	MM10	CD4 effector GZMK	80
Small (0 < X <= 0.01)	MM2	CD4 effector GZMK	95.5224
Small (0 < X <= 0.01)	MM3	CD4 effector GZMK	0
Small (0 < X <= 0.01)	MM4	CD4 effector GZMK	87.5
Small (0 < X <= 0.01)	MM5	CD4 effector GZMK	100
Small (0 < X <= 0.01)	MM6	CD4 effector GZMK	100
Small (0 < X <= 0.01)	MM7	CD4 effector GZMK	100
Small (0 < X <= 0.01)	MM8	CD4 effector GZMK	100
Small (0 < X <= 0.01)	MM9	CD4 effector GZMK	100
Large (0.1 < X <= 1)	Healthy1	CD4 EM	0
Large (0.1 < X <= 1)	Healthy2	CD4 EM	0
Large (0.1 < X <= 1)	Healthy3	CD4 EM	0
Large (0.1 < X <= 1)	Healthy4	CD4 EM	3.57143
Medium (0.01 < X <= 0.1)	Healthy1	CD4 EM	0
Medium (0.01 < X <= 0.1)	Healthy2	CD4 EM	0
Medium (0.01 < X <= 0.1)	Healthy3	CD4 EM	3.42205
Medium (0.01 < X <= 0.1)	Healthy4	CD4 EM	2.38095
Small (0 < X <= 0.01)	Healthy1	CD4 EM	100
Small (0 < X <= 0.01)	Healthy2	CD4 EM	100
Small (0 < X <= 0.01)	Healthy3	CD4 EM	96.5779
Small (0 < X <= 0.01)	Healthy4	CD4 EM	94.0476
Large (0.1 < X <= 1)	MGUSSMM1	CD4 EM	0
Large (0.1 < X <= 1)	MGUSSMM2	CD4 EM	0
Large (0.1 < X <= 1)	MGUSSMM3	CD4 EM	0
Large (0.1 < X <= 1)	MGUSSMM4	CD4 EM	0
Large (0.1 < X <= 1)	MGUSSMM5	CD4 EM	0
Large (0.1 < X <= 1)	MGUSSMM6	CD4 EM	0
Large (0.1 < X <= 1)	MGUSSMM7	CD4 EM	0
Large (0.1 < X <= 1)	MGUSSMM8	CD4 EM	0
Medium (0.01 < X <= 0.1)	MGUSSMM1	CD4 EM	0
Medium (0.01 < X <= 0.1)	MGUSSMM2	CD4 EM	1.33333
Medium (0.01 < X <= 0.1)	MGUSSMM3	CD4 EM	0
Medium (0.01 < X <= 0.1)	MGUSSMM4	CD4 EM	6.32911
Medium (0.01 < X <= 0.1)	MGUSSMM5	CD4 EM	6.97674
Medium (0.01 < X <= 0.1)	MGUSSMM6	CD4 EM	7.35294
Medium (0.01 < X <= 0.1)	MGUSSMM7	CD4 EM	0
Medium (0.01 < X <= 0.1)	MGUSSMM8	CD4 EM	9.09091
Small (0 < X <= 0.01)	MGUSSMM1	CD4 EM	100
Small (0 < X <= 0.01)	MGUSSMM2	CD4 EM	98.6667
Small (0 < X <= 0.01)	MGUSSMM3	CD4 EM	0
Small (0 < X <= 0.01)	MGUSSMM4	CD4 EM	93.6709
Small (0 < X <= 0.01)	MGUSSMM5	CD4 EM	93.0233
Small (0 < X <= 0.01)	MGUSSMM6	CD4 EM	92.6471
Small (0 < X <= 0.01)	MGUSSMM7	CD4 EM	100
Small (0 < X <= 0.01)	MGUSSMM8	CD4 EM	90.9091
Large (0.1 < X <= 1)	MM1	CD4 EM	0
Large (0.1 < X <= 1)	MM10	CD4 EM	0
Large (0.1 < X <= 1)	MM2	CD4 EM	0
Large (0.1 < X <= 1)	MM3	CD4 EM	0
Large (0.1 < X <= 1)	MM4	CD4 EM	0
Large (0.1 < X <= 1)	MM5	CD4 EM	0
Large (0.1 < X <= 1)	MM6	CD4 EM	0
Large (0.1 < X <= 1)	MM7	CD4 EM	0
Large (0.1 < X <= 1)	MM8	CD4 EM	0
Large (0.1 < X <= 1)	MM9	CD4 EM	0
Medium (0.01 < X <= 0.1)	MM1	CD4 EM	15.6863
Medium (0.01 < X <= 0.1)	MM10	CD4 EM	7.14286
Medium (0.01 < X <= 0.1)	MM2	CD4 EM	4.7619
Medium (0.01 < X <= 0.1)	MM3	CD4 EM	0
Medium (0.01 < X <= 0.1)	MM4	CD4 EM	11.1111
Medium (0.01 < X <= 0.1)	MM5	CD4 EM	0
Medium (0.01 < X <= 0.1)	MM6	CD4 EM	9.09091
Medium (0.01 < X <= 0.1)	MM7	CD4 EM	0
Medium (0.01 < X <= 0.1)	MM8	CD4 EM	0
Medium (0.01 < X <= 0.1)	MM9	CD4 EM	1.44928
Small (0 < X <= 0.01)	MM1	CD4 EM	84.3137
Small (0 < X <= 0.01)	MM10	CD4 EM	92.8571
Small (0 < X <= 0.01)	MM2	CD4 EM	95.2381
Small (0 < X <= 0.01)	MM3	CD4 EM	0
Small (0 < X <= 0.01)	MM4	CD4 EM	88.8889
Small (0 < X <= 0.01)	MM5	CD4 EM	100
Small (0 < X <= 0.01)	MM6	CD4 EM	90.9091
Small (0 < X <= 0.01)	MM7	CD4 EM	100
Small (0 < X <= 0.01)	MM8	CD4 EM	100
Small (0 < X <= 0.01)	MM9	CD4 EM	98.5507
Large (0.1 < X <= 1)	Healthy1	CD4 naïve	0
Large (0.1 < X <= 1)	Healthy2	CD4 naïve	0
Large (0.1 < X <= 1)	Healthy3	CD4 naïve	0
Large (0.1 < X <= 1)	Healthy4	CD4 naïve	2.96053
Medium (0.01 < X <= 0.1)	Healthy1	CD4 naïve	0
Medium (0.01 < X <= 0.1)	Healthy2	CD4 naïve	0.726392
Medium (0.01 < X <= 0.1)	Healthy3	CD4 naïve	1.86537
Medium (0.01 < X <= 0.1)	Healthy4	CD4 naïve	5.92105
Small (0 < X <= 0.01)	Healthy1	CD4 naïve	100
Small (0 < X <= 0.01)	Healthy2	CD4 naïve	99.2736
Small (0 < X <= 0.01)	Healthy3	CD4 naïve	98.1346
Small (0 < X <= 0.01)	Healthy4	CD4 naïve	91.1184
Large (0.1 < X <= 1)	MGUSSMM1	CD4 naïve	0
Large (0.1 < X <= 1)	MGUSSMM2	CD4 naïve	3.57143
Large (0.1 < X <= 1)	MGUSSMM3	CD4 naïve	0
Large (0.1 < X <= 1)	MGUSSMM4	CD4 naïve	0
Large (0.1 < X <= 1)	MGUSSMM5	CD4 naïve	0
Large (0.1 < X <= 1)	MGUSSMM6	CD4 naïve	0
Large (0.1 < X <= 1)	MGUSSMM7	CD4 naïve	0
Large (0.1 < X <= 1)	MGUSSMM8	CD4 naïve	0
Medium (0.01 < X <= 0.1)	MGUSSMM1	CD4 naïve	1.63934
Medium (0.01 < X <= 0.1)	MGUSSMM2	CD4 naïve	1.78571
Medium (0.01 < X <= 0.1)	MGUSSMM3	CD4 naïve	0
Medium (0.01 < X <= 0.1)	MGUSSMM4	CD4 naïve	1.78571
Medium (0.01 < X <= 0.1)	MGUSSMM5	CD4 naïve	4.71204
Medium (0.01 < X <= 0.1)	MGUSSMM6	CD4 naïve	12.1588
Medium (0.01 < X <= 0.1)	MGUSSMM7	CD4 naïve	1.72414
Medium (0.01 < X <= 0.1)	MGUSSMM8	CD4 naïve	4.5977
Small (0 < X <= 0.01)	MGUSSMM1	CD4 naïve	98.3607
Small (0 < X <= 0.01)	MGUSSMM2	CD4 naïve	94.6429
Small (0 < X <= 0.01)	MGUSSMM3	CD4 naïve	100
Small (0 < X <= 0.01)	MGUSSMM4	CD4 naïve	98.2143
Small (0 < X <= 0.01)	MGUSSMM5	CD4 naïve	95.288
Small (0 < X <= 0.01)	MGUSSMM6	CD4 naïve	87.8412
Small (0 < X <= 0.01)	MGUSSMM7	CD4 naïve	98.2759
Small (0 < X <= 0.01)	MGUSSMM8	CD4 naïve	95.4023
Large (0.1 < X <= 1)	MM1	CD4 naïve	0
Large (0.1 < X <= 1)	MM10	CD4 naïve	0
Large (0.1 < X <= 1)	MM2	CD4 naïve	0
Large (0.1 < X <= 1)	MM3	CD4 naïve	0
Large (0.1 < X <= 1)	MM4	CD4 naïve	0
Large (0.1 < X <= 1)	MM5	CD4 naïve	0
Large (0.1 < X <= 1)	MM6	CD4 naïve	0
Large (0.1 < X <= 1)	MM7	CD4 naïve	0
Large (0.1 < X <= 1)	MM8	CD4 naïve	0
Large (0.1 < X <= 1)	MM9	CD4 naïve	0
Medium (0.01 < X <= 0.1)	MM1	CD4 naïve	16.3701
Medium (0.01 < X <= 0.1)	MM10	CD4 naïve	11.2903
Medium (0.01 < X <= 0.1)	MM2	CD4 naïve	4.04624
Medium (0.01 < X <= 0.1)	MM3	CD4 naïve	0
Medium (0.01 < X <= 0.1)	MM4	CD4 naïve	4.25532
Medium (0.01 < X <= 0.1)	MM5	CD4 naïve	3.94737
Medium (0.01 < X <= 0.1)	MM6	CD4 naïve	3.84615
Medium (0.01 < X <= 0.1)	MM7	CD4 naïve	0
Medium (0.01 < X <= 0.1)	MM8	CD4 naïve	0
Medium (0.01 < X <= 0.1)	MM9	CD4 naïve	0.350263
Small (0 < X <= 0.01)	MM1	CD4 naïve	83.6299
Small (0 < X <= 0.01)	MM10	CD4 naïve	88.7097
Small (0 < X <= 0.01)	MM2	CD4 naïve	95.9538
Small (0 < X <= 0.01)	MM3	CD4 naïve	0
Small (0 < X <= 0.01)	MM4	CD4 naïve	95.7447
Small (0 < X <= 0.01)	MM5	CD4 naïve	96.0526
Small (0 < X <= 0.01)	MM6	CD4 naïve	96.1538
Small (0 < X <= 0.01)	MM7	CD4 naïve	100
Small (0 < X <= 0.01)	MM8	CD4 naïve	100
Small (0 < X <= 0.01)	MM9	CD4 naïve	99.6497
Large (0.1 < X <= 1)	Healthy1	CD4 SCM	0
Large (0.1 < X <= 1)	Healthy2	CD4 SCM	0.47619
Large (0.1 < X <= 1)	Healthy3	CD4 SCM	0
Large (0.1 < X <= 1)	Healthy4	CD4 SCM	0.956938
Medium (0.01 < X <= 0.1)	Healthy1	CD4 SCM	0
Medium (0.01 < X <= 0.1)	Healthy2	CD4 SCM	0.47619
Medium (0.01 < X <= 0.1)	Healthy3	CD4 SCM	0.280112
Medium (0.01 < X <= 0.1)	Healthy4	CD4 SCM	6.2201
Small (0 < X <= 0.01)	Healthy1	CD4 SCM	100
Small (0 < X <= 0.01)	Healthy2	CD4 SCM	99.0476
Small (0 < X <= 0.01)	Healthy3	CD4 SCM	99.7199
Small (0 < X <= 0.01)	Healthy4	CD4 SCM	92.823
Large (0.1 < X <= 1)	MGUSSMM1	CD4 SCM	0
Large (0.1 < X <= 1)	MGUSSMM2	CD4 SCM	4.44444
Large (0.1 < X <= 1)	MGUSSMM3	CD4 SCM	0
Large (0.1 < X <= 1)	MGUSSMM4	CD4 SCM	0
Large (0.1 < X <= 1)	MGUSSMM5	CD4 SCM	0
Large (0.1 < X <= 1)	MGUSSMM6	CD4 SCM	0
Large (0.1 < X <= 1)	MGUSSMM7	CD4 SCM	0
Large (0.1 < X <= 1)	MGUSSMM8	CD4 SCM	0
Medium (0.01 < X <= 0.1)	MGUSSMM1	CD4 SCM	8.16327
Medium (0.01 < X <= 0.1)	MGUSSMM2	CD4 SCM	4.44444
Medium (0.01 < X <= 0.1)	MGUSSMM3	CD4 SCM	0
Medium (0.01 < X <= 0.1)	MGUSSMM4	CD4 SCM	2.8169
Medium (0.01 < X <= 0.1)	MGUSSMM5	CD4 SCM	0
Medium (0.01 < X <= 0.1)	MGUSSMM6	CD4 SCM	9.87654
Medium (0.01 < X <= 0.1)	MGUSSMM7	CD4 SCM	6.06061
Medium (0.01 < X <= 0.1)	MGUSSMM8	CD4 SCM	0
Small (0 < X <= 0.01)	MGUSSMM1	CD4 SCM	91.8367
Small (0 < X <= 0.01)	MGUSSMM2	CD4 SCM	91.1111
Small (0 < X <= 0.01)	MGUSSMM3	CD4 SCM	0
Small (0 < X <= 0.01)	MGUSSMM4	CD4 SCM	97.1831
Small (0 < X <= 0.01)	MGUSSMM5	CD4 SCM	100
Small (0 < X <= 0.01)	MGUSSMM6	CD4 SCM	90.1235
Small (0 < X <= 0.01)	MGUSSMM7	CD4 SCM	93.9394
Small (0 < X <= 0.01)	MGUSSMM8	CD4 SCM	100
Large (0.1 < X <= 1)	MM1	CD4 SCM	0
Large (0.1 < X <= 1)	MM10	CD4 SCM	0
Large (0.1 < X <= 1)	MM2	CD4 SCM	0
Large (0.1 < X <= 1)	MM3	CD4 SCM	0
Large (0.1 < X <= 1)	MM4	CD4 SCM	0
Large (0.1 < X <= 1)	MM5	CD4 SCM	2.32558
Large (0.1 < X <= 1)	MM6	CD4 SCM	0
Large (0.1 < X <= 1)	MM7	CD4 SCM	0
Large (0.1 < X <= 1)	MM8	CD4 SCM	0
Large (0.1 < X <= 1)	MM9	CD4 SCM	0
Medium (0.01 < X <= 0.1)	MM1	CD4 SCM	10.7143
Medium (0.01 < X <= 0.1)	MM10	CD4 SCM	16.6667
Medium (0.01 < X <= 0.1)	MM2	CD4 SCM	2.77778
Medium (0.01 < X <= 0.1)	MM3	CD4 SCM	0
Medium (0.01 < X <= 0.1)	MM4	CD4 SCM	1.40845
Medium (0.01 < X <= 0.1)	MM5	CD4 SCM	9.30233
Medium (0.01 < X <= 0.1)	MM6	CD4 SCM	0
Medium (0.01 < X <= 0.1)	MM7	CD4 SCM	0
Medium (0.01 < X <= 0.1)	MM8	CD4 SCM	0
Medium (0.01 < X <= 0.1)	MM9	CD4 SCM	0.843882
Small (0 < X <= 0.01)	MM1	CD4 SCM	89.2857
Small (0 < X <= 0.01)	MM10	CD4 SCM	83.3333
Small (0 < X <= 0.01)	MM2	CD4 SCM	97.2222
Small (0 < X <= 0.01)	MM3	CD4 SCM	0
Small (0 < X <= 0.01)	MM4	CD4 SCM	98.5915
Small (0 < X <= 0.01)	MM5	CD4 SCM	88.3721
Small (0 < X <= 0.01)	MM6	CD4 SCM	100
Small (0 < X <= 0.01)	MM7	CD4 SCM	100
Small (0 < X <= 0.01)	MM8	CD4 SCM	100
Small (0 < X <= 0.01)	MM9	CD4 SCM	99.1561
Large (0.1 < X <= 1)	Healthy1	CD8 CM	0
Large (0.1 < X <= 1)	Healthy2	CD8 CM	10
Large (0.1 < X <= 1)	Healthy3	CD8 CM	4.5045
Large (0.1 < X <= 1)	Healthy4	CD8 CM	21.2121
Medium (0.01 < X <= 0.1)	Healthy1	CD8 CM	0
Medium (0.01 < X <= 0.1)	Healthy2	CD8 CM	37.5
Medium (0.01 < X <= 0.1)	Healthy3	CD8 CM	18.9189
Medium (0.01 < X <= 0.1)	Healthy4	CD8 CM	39.3939
Small (0 < X <= 0.01)	Healthy1	CD8 CM	0
Small (0 < X <= 0.01)	Healthy2	CD8 CM	52.5
Small (0 < X <= 0.01)	Healthy3	CD8 CM	76.5766
Small (0 < X <= 0.01)	Healthy4	CD8 CM	39.3939
Large (0.1 < X <= 1)	Healthy1	CD8 effector GZMK	0
Large (0.1 < X <= 1)	Healthy2	CD8 effector GZMK	8.51064
Large (0.1 < X <= 1)	Healthy3	CD8 effector GZMK	5.81395
Large (0.1 < X <= 1)	Healthy4	CD8 effector GZMK	28.5714
Medium (0.01 < X <= 0.1)	Healthy1	CD8 effector GZMK	0
Medium (0.01 < X <= 0.1)	Healthy2	CD8 effector GZMK	31.2057
Medium (0.01 < X <= 0.1)	Healthy3	CD8 effector GZMK	15.1163
Medium (0.01 < X <= 0.1)	Healthy4	CD8 effector GZMK	36.7347
Small (0 < X <= 0.01)	Healthy1	CD8 effector GZMK	100
Small (0 < X <= 0.01)	Healthy2	CD8 effector GZMK	60.2837
Small (0 < X <= 0.01)	Healthy3	CD8 effector GZMK	79.0698
Small (0 < X <= 0.01)	Healthy4	CD8 effector GZMK	34.6939
Large (0.1 < X <= 1)	MGUSSMM1	CD8 effector GZMK	0
Large (0.1 < X <= 1)	MGUSSMM2	CD8 effector GZMK	0
Large (0.1 < X <= 1)	MGUSSMM3	CD8 effector GZMK	0
Large (0.1 < X <= 1)	MGUSSMM4	CD8 effector GZMK	0
Large (0.1 < X <= 1)	MGUSSMM5	CD8 effector GZMK	0
Large (0.1 < X <= 1)	MGUSSMM6	CD8 effector GZMK	1.07527
Large (0.1 < X <= 1)	MGUSSMM7	CD8 effector GZMK	0
Large (0.1 < X <= 1)	MGUSSMM8	CD8 effector GZMK	0
Medium (0.01 < X <= 0.1)	MGUSSMM1	CD8 effector GZMK	44.8718
Medium (0.01 < X <= 0.1)	MGUSSMM2	CD8 effector GZMK	36.6667
Medium (0.01 < X <= 0.1)	MGUSSMM3	CD8 effector GZMK	0
Medium (0.01 < X <= 0.1)	MGUSSMM4	CD8 effector GZMK	29.3103
Medium (0.01 < X <= 0.1)	MGUSSMM5	CD8 effector GZMK	33.3333
Medium (0.01 < X <= 0.1)	MGUSSMM6	CD8 effector GZMK	23.6559
Medium (0.01 < X <= 0.1)	MGUSSMM7	CD8 effector GZMK	0
Medium (0.01 < X <= 0.1)	MGUSSMM8	CD8 effector GZMK	47.619
Small (0 < X <= 0.01)	MGUSSMM1	CD8 effector GZMK	55.1282
Small (0 < X <= 0.01)	MGUSSMM2	CD8 effector GZMK	63.3333
Small (0 < X <= 0.01)	MGUSSMM3	CD8 effector GZMK	0
Small (0 < X <= 0.01)	MGUSSMM4	CD8 effector GZMK	70.6897
Small (0 < X <= 0.01)	MGUSSMM5	CD8 effector GZMK	66.6667
Small (0 < X <= 0.01)	MGUSSMM6	CD8 effector GZMK	75.2688
Small (0 < X <= 0.01)	MGUSSMM7	CD8 effector GZMK	100
Small (0 < X <= 0.01)	MGUSSMM8	CD8 effector GZMK	52.381
Large (0.1 < X <= 1)	MM1	CD8 effector GZMK	0
Large (0.1 < X <= 1)	MM10	CD8 effector GZMK	0
Large (0.1 < X <= 1)	MM2	CD8 effector GZMK	0
Large (0.1 < X <= 1)	MM3	CD8 effector GZMK	0
Large (0.1 < X <= 1)	MM4	CD8 effector GZMK	0
Large (0.1 < X <= 1)	MM5	CD8 effector GZMK	16.6667
Large (0.1 < X <= 1)	MM6	CD8 effector GZMK	0
Large (0.1 < X <= 1)	MM7	CD8 effector GZMK	0
Large (0.1 < X <= 1)	MM8	CD8 effector GZMK	6.61157
Large (0.1 < X <= 1)	MM9	CD8 effector GZMK	1.51515
Medium (0.01 < X <= 0.1)	MM1	CD8 effector GZMK	17.284
Medium (0.01 < X <= 0.1)	MM10	CD8 effector GZMK	63.3333
Medium (0.01 < X <= 0.1)	MM2	CD8 effector GZMK	8.33333
Medium (0.01 < X <= 0.1)	MM3	CD8 effector GZMK	0
Medium (0.01 < X <= 0.1)	MM4	CD8 effector GZMK	31.5789
Medium (0.01 < X <= 0.1)	MM5	CD8 effector GZMK	27.2727
Medium (0.01 < X <= 0.1)	MM6	CD8 effector GZMK	21.6216
Medium (0.01 < X <= 0.1)	MM7	CD8 effector GZMK	26.3158
Medium (0.01 < X <= 0.1)	MM8	CD8 effector GZMK	30.5785
Medium (0.01 < X <= 0.1)	MM9	CD8 effector GZMK	45.0758
Small (0 < X <= 0.01)	MM1	CD8 effector GZMK	82.716
Small (0 < X <= 0.01)	MM10	CD8 effector GZMK	36.6667
Small (0 < X <= 0.01)	MM2	CD8 effector GZMK	91.6667
Small (0 < X <= 0.01)	MM3	CD8 effector GZMK	0
Small (0 < X <= 0.01)	MM4	CD8 effector GZMK	68.4211
Small (0 < X <= 0.01)	MM5	CD8 effector GZMK	56.0606
Small (0 < X <= 0.01)	MM6	CD8 effector GZMK	78.3784
Small (0 < X <= 0.01)	MM7	CD8 effector GZMK	73.6842
Small (0 < X <= 0.01)	MM8	CD8 effector GZMK	62.8099
Small (0 < X <= 0.01)	MM9	CD8 effector GZMK	53.4091
Large (0.1 < X <= 1)	Healthy1	CD8 EM GZMK	0
Large (0.1 < X <= 1)	Healthy2	CD8 EM GZMK	24.8521
Large (0.1 < X <= 1)	Healthy3	CD8 EM GZMK	0
Large (0.1 < X <= 1)	Healthy4	CD8 EM GZMK	2.12766
Medium (0.01 < X <= 0.1)	Healthy1	CD8 EM GZMK	0
Medium (0.01 < X <= 0.1)	Healthy2	CD8 EM GZMK	34.3195
Medium (0.01 < X <= 0.1)	Healthy3	CD8 EM GZMK	13.7931
Medium (0.01 < X <= 0.1)	Healthy4	CD8 EM GZMK	23.4043
Small (0 < X <= 0.01)	Healthy1	CD8 EM GZMK	100
Small (0 < X <= 0.01)	Healthy2	CD8 EM GZMK	40.8284
Small (0 < X <= 0.01)	Healthy3	CD8 EM GZMK	86.2069
Small (0 < X <= 0.01)	Healthy4	CD8 EM GZMK	74.4681
Large (0.1 < X <= 1)	MGUSSMM1	CD8 EM GZMK	0
Large (0.1 < X <= 1)	MGUSSMM2	CD8 EM GZMK	77.9528
Large (0.1 < X <= 1)	MGUSSMM3	CD8 EM GZMK	0
Large (0.1 < X <= 1)	MGUSSMM4	CD8 EM GZMK	0
Large (0.1 < X <= 1)	MGUSSMM5	CD8 EM GZMK	0
Large (0.1 < X <= 1)	MGUSSMM6	CD8 EM GZMK	9.62963
Large (0.1 < X <= 1)	MGUSSMM7	CD8 EM GZMK	0
Large (0.1 < X <= 1)	MGUSSMM8	CD8 EM GZMK	0
Medium (0.01 < X <= 0.1)	MGUSSMM1	CD8 EM GZMK	50
Medium (0.01 < X <= 0.1)	MGUSSMM2	CD8 EM GZMK	6.29921
Medium (0.01 < X <= 0.1)	MGUSSMM3	CD8 EM GZMK	0
Medium (0.01 < X <= 0.1)	MGUSSMM4	CD8 EM GZMK	0
Medium (0.01 < X <= 0.1)	MGUSSMM5	CD8 EM GZMK	43.1373
Medium (0.01 < X <= 0.1)	MGUSSMM6	CD8 EM GZMK	53.7037
Medium (0.01 < X <= 0.1)	MGUSSMM7	CD8 EM GZMK	11.7647
Medium (0.01 < X <= 0.1)	MGUSSMM8	CD8 EM GZMK	16.6667
Small (0 < X <= 0.01)	MGUSSMM1	CD8 EM GZMK	50
Small (0 < X <= 0.01)	MGUSSMM2	CD8 EM GZMK	15.748
Small (0 < X <= 0.01)	MGUSSMM3	CD8 EM GZMK	0
Small (0 < X <= 0.01)	MGUSSMM4	CD8 EM GZMK	100
Small (0 < X <= 0.01)	MGUSSMM5	CD8 EM GZMK	56.8627
Small (0 < X <= 0.01)	MGUSSMM6	CD8 EM GZMK	36.6667
Small (0 < X <= 0.01)	MGUSSMM7	CD8 EM GZMK	88.2353
Small (0 < X <= 0.01)	MGUSSMM8	CD8 EM GZMK	83.3333
Large (0.1 < X <= 1)	MM1	CD8 EM GZMK	0
Large (0.1 < X <= 1)	MM10	CD8 EM GZMK	0
Large (0.1 < X <= 1)	MM2	CD8 EM GZMK	0
Large (0.1 < X <= 1)	MM3	CD8 EM GZMK	0
Large (0.1 < X <= 1)	MM4	CD8 EM GZMK	0
Large (0.1 < X <= 1)	MM5	CD8 EM GZMK	27.2727
Large (0.1 < X <= 1)	MM6	CD8 EM GZMK	0
Large (0.1 < X <= 1)	MM7	CD8 EM GZMK	0
Large (0.1 < X <= 1)	MM8	CD8 EM GZMK	0
Large (0.1 < X <= 1)	MM9	CD8 EM GZMK	0
Medium (0.01 < X <= 0.1)	MM1	CD8 EM GZMK	15.7895
Medium (0.01 < X <= 0.1)	MM10	CD8 EM GZMK	14.2857
Medium (0.01 < X <= 0.1)	MM2	CD8 EM GZMK	7.69231
Medium (0.01 < X <= 0.1)	MM3	CD8 EM GZMK	0
Medium (0.01 < X <= 0.1)	MM4	CD8 EM GZMK	0
Medium (0.01 < X <= 0.1)	MM5	CD8 EM GZMK	0
Medium (0.01 < X <= 0.1)	MM6	CD8 EM GZMK	25
Medium (0.01 < X <= 0.1)	MM7	CD8 EM GZMK	70.5882
Medium (0.01 < X <= 0.1)	MM8	CD8 EM GZMK	0
Medium (0.01 < X <= 0.1)	MM9	CD8 EM GZMK	39.0805
Small (0 < X <= 0.01)	MM1	CD8 EM GZMK	84.2105
Small (0 < X <= 0.01)	MM10	CD8 EM GZMK	85.7143
Small (0 < X <= 0.01)	MM2	CD8 EM GZMK	92.3077
Small (0 < X <= 0.01)	MM3	CD8 EM GZMK	0
Small (0 < X <= 0.01)	MM4	CD8 EM GZMK	100
Small (0 < X <= 0.01)	MM5	CD8 EM GZMK	72.7273
Small (0 < X <= 0.01)	MM6	CD8 EM GZMK	75
Small (0 < X <= 0.01)	MM7	CD8 EM GZMK	29.4118
Small (0 < X <= 0.01)	MM8	CD8 EM GZMK	100
Small (0 < X <= 0.01)	MM9	CD8 EM GZMK	60.9195
Large (0.1 < X <= 1)	Healthy1	CD8 TOX	0
Medium (0.01 < X <= 0.1)	Healthy1	CD8 TOX	0
Small (0 < X <= 0.01)	Healthy1	CD8 TOX	0
Large (0.1 < X <= 1)	Healthy2	CD8 TOX	0
Medium (0.01 < X <= 0.1)	Healthy2	CD8 TOX	0
Small (0 < X <= 0.01)	Healthy2	CD8 TOX	0
Large (0.1 < X <= 1)	Healthy3	CD8 TOX	0
Medium (0.01 < X <= 0.1)	Healthy3	CD8 TOX	0
Small (0 < X <= 0.01)	Healthy3	CD8 TOX	0
Large (0.1 < X <= 1)	Healthy4	CD8 TOX	0
Medium (0.01 < X <= 0.1)	Healthy4	CD8 TOX	0
Small (0 < X <= 0.01)	Healthy4	CD8 TOX	0
Large (0.1 < X <= 1)	MGUSSMM1	CD8 TOX	0
Medium (0.01 < X <= 0.1)	MGUSSMM1	CD8 TOX	0
Small (0 < X <= 0.01)	MGUSSMM1	CD8 TOX	0
Large (0.1 < X <= 1)	MGUSSMM2	CD8 TOX	0
Medium (0.01 < X <= 0.1)	MGUSSMM2	CD8 TOX	0
Small (0 < X <= 0.01)	MGUSSMM2	CD8 TOX	0
Large (0.1 < X <= 1)	MGUSSMM3	CD8 TOX	0
Medium (0.01 < X <= 0.1)	MGUSSMM3	CD8 TOX	0
Small (0 < X <= 0.01)	MGUSSMM3	CD8 TOX	0
Large (0.1 < X <= 1)	MGUSSMM4	CD8 TOX	0
Medium (0.01 < X <= 0.1)	MGUSSMM4	CD8 TOX	0
Small (0 < X <= 0.01)	MGUSSMM4	CD8 TOX	0
Large (0.1 < X <= 1)	MGUSSMM5	CD8 TOX	0
Medium (0.01 < X <= 0.1)	MGUSSMM5	CD8 TOX	0
Small (0 < X <= 0.01)	MGUSSMM5	CD8 TOX	0
Large (0.1 < X <= 1)	MGUSSMM6	CD8 TOX	0
Medium (0.01 < X <= 0.1)	MGUSSMM6	CD8 TOX	0
Small (0 < X <= 0.01)	MGUSSMM6	CD8 TOX	0
Large (0.1 < X <= 1)	MGUSSMM7	CD8 TOX	0
Medium (0.01 < X <= 0.1)	MGUSSMM7	CD8 TOX	0
Small (0 < X <= 0.01)	MGUSSMM7	CD8 TOX	0
Large (0.1 < X <= 1)	MGUSSMM8	CD8 TOX	0
Medium (0.01 < X <= 0.1)	MGUSSMM8	CD8 TOX	0
Small (0 < X <= 0.01)	MGUSSMM8	CD8 TOX	0
Large (0.1 < X <= 1)	MM1	CD8 TOX	0
Medium (0.01 < X <= 0.1)	MM1	CD8 TOX	0
Small (0 < X <= 0.01)	MM1	CD8 TOX	0
Large (0.1 < X <= 1)	MM10	CD8 TOX	0
Medium (0.01 < X <= 0.1)	MM10	CD8 TOX	0
Small (0 < X <= 0.01)	MM10	CD8 TOX	0
Large (0.1 < X <= 1)	MM2	CD8 TOX	0
Medium (0.01 < X <= 0.1)	MM2	CD8 TOX	0
Small (0 < X <= 0.01)	MM2	CD8 TOX	0
Large (0.1 < X <= 1)	MM3	CD8 TOX	0
Medium (0.01 < X <= 0.1)	MM3	CD8 TOX	0
Small (0 < X <= 0.01)	MM3	CD8 TOX	0
Large (0.1 < X <= 1)	MM4	CD8 TOX	0
Medium (0.01 < X <= 0.1)	MM4	CD8 TOX	0
Small (0 < X <= 0.01)	MM4	CD8 TOX	0
Large (0.1 < X <= 1)	MM5	CD8 TOX	0
Medium (0.01 < X <= 0.1)	MM5	CD8 TOX	0
Small (0 < X <= 0.01)	MM5	CD8 TOX	0
Large (0.1 < X <= 1)	MM6	CD8 TOX	0
Medium (0.01 < X <= 0.1)	MM6	CD8 TOX	0
Small (0 < X <= 0.01)	MM6	CD8 TOX	0
Large (0.1 < X <= 1)	MM7	CD8 TOX	0
Medium (0.01 < X <= 0.1)	MM7	CD8 TOX	0
Small (0 < X <= 0.01)	MM7	CD8 TOX	0
Large (0.1 < X <= 1)	MM8	CD8 TOX	98.7805
Medium (0.01 < X <= 0.1)	MM8	CD8 TOX	0
Small (0 < X <= 0.01)	MM8	CD8 TOX	1.21951
Large (0.1 < X <= 1)	MM9	CD8 TOX	0
Medium (0.01 < X <= 0.1)	MM9	CD8 TOX	0
Small (0 < X <= 0.01)	MM9	CD8 TOX	0
Large (0.1 < X <= 1)	Healthy1	CD8 GZMB	0
Large (0.1 < X <= 1)	Healthy2	CD8 GZMB	0
Large (0.1 < X <= 1)	Healthy3	CD8 GZMB	10.9589
Large (0.1 < X <= 1)	Healthy4	CD8 GZMB	32.5581
Medium (0.01 < X <= 0.1)	Healthy1	CD8 GZMB	0
Medium (0.01 < X <= 0.1)	Healthy2	CD8 GZMB	51.4286
Medium (0.01 < X <= 0.1)	Healthy3	CD8 GZMB	26.0274
Medium (0.01 < X <= 0.1)	Healthy4	CD8 GZMB	36.0465
Small (0 < X <= 0.01)	Healthy1	CD8 GZMB	0
Small (0 < X <= 0.01)	Healthy2	CD8 GZMB	48.5714
Small (0 < X <= 0.01)	Healthy3	CD8 GZMB	63.0137
Small (0 < X <= 0.01)	Healthy4	CD8 GZMB	31.3953
Large (0.1 < X <= 1)	MGUSSMM1	CD8 GZMB	0
Large (0.1 < X <= 1)	MGUSSMM2	CD8 GZMB	0
Large (0.1 < X <= 1)	MGUSSMM3	CD8 GZMB	0
Large (0.1 < X <= 1)	MGUSSMM4	CD8 GZMB	0
Large (0.1 < X <= 1)	MGUSSMM5	CD8 GZMB	0
Large (0.1 < X <= 1)	MGUSSMM6	CD8 GZMB	0
Large (0.1 < X <= 1)	MGUSSMM7	CD8 GZMB	0
Large (0.1 < X <= 1)	MGUSSMM8	CD8 GZMB	0
Medium (0.01 < X <= 0.1)	MGUSSMM1	CD8 GZMB	37.037
Medium (0.01 < X <= 0.1)	MGUSSMM2	CD8 GZMB	73.3333
Medium (0.01 < X <= 0.1)	MGUSSMM3	CD8 GZMB	0
Medium (0.01 < X <= 0.1)	MGUSSMM4	CD8 GZMB	45.9459
Medium (0.01 < X <= 0.1)	MGUSSMM5	CD8 GZMB	33.3333
Medium (0.01 < X <= 0.1)	MGUSSMM6	CD8 GZMB	26.6667
Medium (0.01 < X <= 0.1)	MGUSSMM7	CD8 GZMB	0
Medium (0.01 < X <= 0.1)	MGUSSMM8	CD8 GZMB	30.7692
Small (0 < X <= 0.01)	MGUSSMM1	CD8 GZMB	62.963
Small (0 < X <= 0.01)	MGUSSMM2	CD8 GZMB	26.6667
Small (0 < X <= 0.01)	MGUSSMM3	CD8 GZMB	0
Small (0 < X <= 0.01)	MGUSSMM4	CD8 GZMB	54.0541
Small (0 < X <= 0.01)	MGUSSMM5	CD8 GZMB	66.6667
Small (0 < X <= 0.01)	MGUSSMM6	CD8 GZMB	73.3333
Small (0 < X <= 0.01)	MGUSSMM7	CD8 GZMB	100
Small (0 < X <= 0.01)	MGUSSMM8	CD8 GZMB	69.2308
Large (0.1 < X <= 1)	Healthy1	CD8 GZMK PRF1	0
Large (0.1 < X <= 1)	Healthy2	CD8 GZMK PRF1	0
Large (0.1 < X <= 1)	Healthy3	CD8 GZMK PRF1	0
Large (0.1 < X <= 1)	Healthy4	CD8 GZMK PRF1	76.9231
Medium (0.01 < X <= 0.1)	Healthy1	CD8 GZMK PRF1	0
Medium (0.01 < X <= 0.1)	Healthy2	CD8 GZMK PRF1	0
Medium (0.01 < X <= 0.1)	Healthy3	CD8 GZMK PRF1	0
Medium (0.01 < X <= 0.1)	Healthy4	CD8 GZMK PRF1	0
Small (0 < X <= 0.01)	Healthy1	CD8 GZMK PRF1	0
Small (0 < X <= 0.01)	Healthy2	CD8 GZMK PRF1	100
Small (0 < X <= 0.01)	Healthy3	CD8 GZMK PRF1	100
Small (0 < X <= 0.01)	Healthy4	CD8 GZMK PRF1	23.0769
Large (0.1 < X <= 1)	MGUSSMM1	CD8 GZMK PRF1	0
Large (0.1 < X <= 1)	MGUSSMM2	CD8 GZMK PRF1	0
Large (0.1 < X <= 1)	MGUSSMM3	CD8 GZMK PRF1	0
Large (0.1 < X <= 1)	MGUSSMM4	CD8 GZMK PRF1	0
Large (0.1 < X <= 1)	MGUSSMM5	CD8 GZMK PRF1	0
Large (0.1 < X <= 1)	MGUSSMM6	CD8 GZMK PRF1	0
Large (0.1 < X <= 1)	MGUSSMM7	CD8 GZMK PRF1	0
Large (0.1 < X <= 1)	MGUSSMM8	CD8 GZMK PRF1	0
Medium (0.01 < X <= 0.1)	MGUSSMM1	CD8 GZMK PRF1	0
Medium (0.01 < X <= 0.1)	MGUSSMM2	CD8 GZMK PRF1	0
Medium (0.01 < X <= 0.1)	MGUSSMM3	CD8 GZMK PRF1	0
Medium (0.01 < X <= 0.1)	MGUSSMM4	CD8 GZMK PRF1	0
Medium (0.01 < X <= 0.1)	MGUSSMM5	CD8 GZMK PRF1	0
Medium (0.01 < X <= 0.1)	MGUSSMM6	CD8 GZMK PRF1	0
Medium (0.01 < X <= 0.1)	MGUSSMM7	CD8 GZMK PRF1	0
Medium (0.01 < X <= 0.1)	MGUSSMM8	CD8 GZMK PRF1	0
Small (0 < X <= 0.01)	MGUSSMM1	CD8 GZMK PRF1	100
Small (0 < X <= 0.01)	MGUSSMM2	CD8 GZMK PRF1	100
Small (0 < X <= 0.01)	MGUSSMM3	CD8 GZMK PRF1	0
Small (0 < X <= 0.01)	MGUSSMM4	CD8 GZMK PRF1	100
Small (0 < X <= 0.01)	MGUSSMM5	CD8 GZMK PRF1	100
Small (0 < X <= 0.01)	MGUSSMM6	CD8 GZMK PRF1	100
Small (0 < X <= 0.01)	MGUSSMM7	CD8 GZMK PRF1	100
Small (0 < X <= 0.01)	MGUSSMM8	CD8 GZMK PRF1	0
Large (0.1 < X <= 1)	MM1	CD8 GZMK PRF1	0
Large (0.1 < X <= 1)	MM10	CD8 GZMK PRF1	0
Large (0.1 < X <= 1)	MM2	CD8 GZMK PRF1	0
Large (0.1 < X <= 1)	MM3	CD8 GZMK PRF1	0
Large (0.1 < X <= 1)	MM4	CD8 GZMK PRF1	0
Large (0.1 < X <= 1)	MM5	CD8 GZMK PRF1	0
Large (0.1 < X <= 1)	MM6	CD8 GZMK PRF1	0
Large (0.1 < X <= 1)	MM7	CD8 GZMK PRF1	0
Large (0.1 < X <= 1)	MM8	CD8 GZMK PRF1	75.8621
Large (0.1 < X <= 1)	MM9	CD8 GZMK PRF1	76.7442
Medium (0.01 < X <= 0.1)	MM1	CD8 GZMK PRF1	40
Medium (0.01 < X <= 0.1)	MM10	CD8 GZMK PRF1	0
Medium (0.01 < X <= 0.1)	MM2	CD8 GZMK PRF1	0
Medium (0.01 < X <= 0.1)	MM3	CD8 GZMK PRF1	0
Medium (0.01 < X <= 0.1)	MM4	CD8 GZMK PRF1	0
Medium (0.01 < X <= 0.1)	MM5	CD8 GZMK PRF1	0
Medium (0.01 < X <= 0.1)	MM6	CD8 GZMK PRF1	0
Medium (0.01 < X <= 0.1)	MM7	CD8 GZMK PRF1	0
Medium (0.01 < X <= 0.1)	MM8	CD8 GZMK PRF1	20.6897
Medium (0.01 < X <= 0.1)	MM9	CD8 GZMK PRF1	13.9535
Small (0 < X <= 0.01)	MM1	CD8 GZMK PRF1	60
Small (0 < X <= 0.01)	MM10	CD8 GZMK PRF1	0
Small (0 < X <= 0.01)	MM2	CD8 GZMK PRF1	100
Small (0 < X <= 0.01)	MM3	CD8 GZMK PRF1	0
Small (0 < X <= 0.01)	MM4	CD8 GZMK PRF1	100
Small (0 < X <= 0.01)	MM5	CD8 GZMK PRF1	100
Small (0 < X <= 0.01)	MM6	CD8 GZMK PRF1	0
Small (0 < X <= 0.01)	MM7	CD8 GZMK PRF1	0
Small (0 < X <= 0.01)	MM8	CD8 GZMK PRF1	3.44828
Small (0 < X <= 0.01)	MM9	CD8 GZMK PRF1	9.30233
Large (0.1 < X <= 1)	Healthy1	CD8 naïve	0
Large (0.1 < X <= 1)	Healthy2	CD8 naïve	0
Large (0.1 < X <= 1)	Healthy3	CD8 naïve	0
Large (0.1 < X <= 1)	Healthy4	CD8 naïve	20.6897
Medium (0.01 < X <= 0.1)	Healthy1	CD8 naïve	0
Medium (0.01 < X <= 0.1)	Healthy2	CD8 naïve	0.724638
Medium (0.01 < X <= 0.1)	Healthy3	CD8 naïve	2.51572
Medium (0.01 < X <= 0.1)	Healthy4	CD8 naïve	1.72414
Small (0 < X <= 0.01)	Healthy1	CD8 naïve	100
Small (0 < X <= 0.01)	Healthy2	CD8 naïve	99.2754
Small (0 < X <= 0.01)	Healthy3	CD8 naïve	97.4843
Small (0 < X <= 0.01)	Healthy4	CD8 naïve	77.5862
Large (0.1 < X <= 1)	MGUSSMM1	CD8 naïve	0
Large (0.1 < X <= 1)	MGUSSMM2	CD8 naïve	0
Large (0.1 < X <= 1)	MGUSSMM3	CD8 naïve	0
Large (0.1 < X <= 1)	MGUSSMM4	CD8 naïve	0
Large (0.1 < X <= 1)	MGUSSMM5	CD8 naïve	0
Large (0.1 < X <= 1)	MGUSSMM6	CD8 naïve	0
Large (0.1 < X <= 1)	MGUSSMM7	CD8 naïve	0
Large (0.1 < X <= 1)	MGUSSMM8	CD8 naïve	0
Medium (0.01 < X <= 0.1)	MGUSSMM1	CD8 naïve	0
Medium (0.01 < X <= 0.1)	MGUSSMM2	CD8 naïve	0
Medium (0.01 < X <= 0.1)	MGUSSMM3	CD8 naïve	0
Medium (0.01 < X <= 0.1)	MGUSSMM4	CD8 naïve	7.69231
Medium (0.01 < X <= 0.1)	MGUSSMM5	CD8 naïve	0
Medium (0.01 < X <= 0.1)	MGUSSMM6	CD8 naïve	11.4286
Medium (0.01 < X <= 0.1)	MGUSSMM7	CD8 naïve	12.5
Medium (0.01 < X <= 0.1)	MGUSSMM8	CD8 naïve	7.24638
Small (0 < X <= 0.01)	MGUSSMM1	CD8 naïve	100
Small (0 < X <= 0.01)	MGUSSMM2	CD8 naïve	100
Small (0 < X <= 0.01)	MGUSSMM3	CD8 naïve	0
Small (0 < X <= 0.01)	MGUSSMM4	CD8 naïve	92.3077
Small (0 < X <= 0.01)	MGUSSMM5	CD8 naïve	100
Small (0 < X <= 0.01)	MGUSSMM6	CD8 naïve	88.5714
Small (0 < X <= 0.01)	MGUSSMM7	CD8 naïve	87.5
Small (0 < X <= 0.01)	MGUSSMM8	CD8 naïve	92.7536
Large (0.1 < X <= 1)	MM1	CD8 naïve	0
Large (0.1 < X <= 1)	MM10	CD8 naïve	0
Large (0.1 < X <= 1)	MM2	CD8 naïve	0
Large (0.1 < X <= 1)	MM3	CD8 naïve	0
Large (0.1 < X <= 1)	MM4	CD8 naïve	0
Large (0.1 < X <= 1)	MM5	CD8 naïve	0
Large (0.1 < X <= 1)	MM6	CD8 naïve	0
Large (0.1 < X <= 1)	MM7	CD8 naïve	0
Large (0.1 < X <= 1)	MM8	CD8 naïve	0
Large (0.1 < X <= 1)	MM9	CD8 naïve	0
Medium (0.01 < X <= 0.1)	MM1	CD8 naïve	24
Medium (0.01 < X <= 0.1)	MM10	CD8 naïve	11.1111
Medium (0.01 < X <= 0.1)	MM2	CD8 naïve	3.07692
Medium (0.01 < X <= 0.1)	MM3	CD8 naïve	0
Medium (0.01 < X <= 0.1)	MM4	CD8 naïve	16.6667
Medium (0.01 < X <= 0.1)	MM5	CD8 naïve	0
Medium (0.01 < X <= 0.1)	MM6	CD8 naïve	0
Medium (0.01 < X <= 0.1)	MM7	CD8 naïve	0
Medium (0.01 < X <= 0.1)	MM8	CD8 naïve	0
Medium (0.01 < X <= 0.1)	MM9	CD8 naïve	0.881057
Small (0 < X <= 0.01)	MM1	CD8 naïve	76
Small (0 < X <= 0.01)	MM10	CD8 naïve	88.8889
Small (0 < X <= 0.01)	MM2	CD8 naïve	96.9231
Small (0 < X <= 0.01)	MM3	CD8 naïve	0
Small (0 < X <= 0.01)	MM4	CD8 naïve	83.3333
Small (0 < X <= 0.01)	MM5	CD8 naïve	100
Small (0 < X <= 0.01)	MM6	CD8 naïve	100
Small (0 < X <= 0.01)	MM7	CD8 naïve	100
Small (0 < X <= 0.01)	MM8	CD8 naïve	100
Small (0 < X <= 0.01)	MM9	CD8 naïve	99.1189
Large (0.1 < X <= 1)	Healthy1	Double negative	0
Large (0.1 < X <= 1)	Healthy2	Double negative	0
Large (0.1 < X <= 1)	Healthy3	Double negative	0
Large (0.1 < X <= 1)	Healthy4	Double negative	2.5
Medium (0.01 < X <= 0.1)	Healthy1	Double negative	0
Medium (0.01 < X <= 0.1)	Healthy2	Double negative	0
Medium (0.01 < X <= 0.1)	Healthy3	Double negative	11.1111
Medium (0.01 < X <= 0.1)	Healthy4	Double negative	17.5
Small (0 < X <= 0.01)	Healthy1	Double negative	0
Small (0 < X <= 0.01)	Healthy2	Double negative	100
Small (0 < X <= 0.01)	Healthy3	Double negative	88.8889
Small (0 < X <= 0.01)	Healthy4	Double negative	80
Large (0.1 < X <= 1)	MGUSSMM1	Double negative	0
Large (0.1 < X <= 1)	MGUSSMM2	Double negative	0
Large (0.1 < X <= 1)	MGUSSMM3	Double negative	0
Large (0.1 < X <= 1)	MGUSSMM4	Double negative	0
Large (0.1 < X <= 1)	MGUSSMM5	Double negative	0
Large (0.1 < X <= 1)	MGUSSMM6	Double negative	0
Large (0.1 < X <= 1)	MGUSSMM7	Double negative	0
Large (0.1 < X <= 1)	MGUSSMM8	Double negative	0
Medium (0.01 < X <= 0.1)	MGUSSMM1	Double negative	0
Medium (0.01 < X <= 0.1)	MGUSSMM2	Double negative	14.2857
Medium (0.01 < X <= 0.1)	MGUSSMM3	Double negative	0
Medium (0.01 < X <= 0.1)	MGUSSMM4	Double negative	0
Medium (0.01 < X <= 0.1)	MGUSSMM5	Double negative	0
Medium (0.01 < X <= 0.1)	MGUSSMM6	Double negative	23.0769
Medium (0.01 < X <= 0.1)	MGUSSMM7	Double negative	0
Medium (0.01 < X <= 0.1)	MGUSSMM8	Double negative	28.5714
Small (0 < X <= 0.01)	MGUSSMM1	Double negative	100
Small (0 < X <= 0.01)	MGUSSMM2	Double negative	85.7143
Small (0 < X <= 0.01)	MGUSSMM3	Double negative	0
Small (0 < X <= 0.01)	MGUSSMM4	Double negative	100
Small (0 < X <= 0.01)	MGUSSMM5	Double negative	100
Small (0 < X <= 0.01)	MGUSSMM6	Double negative	76.9231
Small (0 < X <= 0.01)	MGUSSMM7	Double negative	100
Small (0 < X <= 0.01)	MGUSSMM8	Double negative	71.4286
Large (0.1 < X <= 1)	MM1	Double negative	0
Large (0.1 < X <= 1)	MM10	Double negative	0
Large (0.1 < X <= 1)	MM2	Double negative	0
Large (0.1 < X <= 1)	MM3	Double negative	0
Large (0.1 < X <= 1)	MM4	Double negative	0
Large (0.1 < X <= 1)	MM5	Double negative	0
Large (0.1 < X <= 1)	MM6	Double negative	0
Large (0.1 < X <= 1)	MM7	Double negative	0
Large (0.1 < X <= 1)	MM8	Double negative	0
Large (0.1 < X <= 1)	MM9	Double negative	0
Medium (0.01 < X <= 0.1)	MM1	Double negative	0
Medium (0.01 < X <= 0.1)	MM10	Double negative	0
Medium (0.01 < X <= 0.1)	MM2	Double negative	16.6667
Medium (0.01 < X <= 0.1)	MM3	Double negative	0
Medium (0.01 < X <= 0.1)	MM4	Double negative	11.1111
Medium (0.01 < X <= 0.1)	MM5	Double negative	0
Medium (0.01 < X <= 0.1)	MM6	Double negative	0
Medium (0.01 < X <= 0.1)	MM7	Double negative	50
Medium (0.01 < X <= 0.1)	MM8	Double negative	0
Medium (0.01 < X <= 0.1)	MM9	Double negative	0
Small (0 < X <= 0.01)	MM1	Double negative	100
Small (0 < X <= 0.01)	MM10	Double negative	0
Small (0 < X <= 0.01)	MM2	Double negative	83.3333
Small (0 < X <= 0.01)	MM3	Double negative	0
Small (0 < X <= 0.01)	MM4	Double negative	88.8889
Small (0 < X <= 0.01)	MM5	Double negative	100
Small (0 < X <= 0.01)	MM6	Double negative	100
Small (0 < X <= 0.01)	MM7	Double negative	50
Small (0 < X <= 0.01)	MM8	Double negative	100
Small (0 < X <= 0.01)	MM9	Double negative	100
Large (0.1 < X <= 1)	Healthy1	Double positive	0
Large (0.1 < X <= 1)	Healthy2	Double positive	0
Large (0.1 < X <= 1)	Healthy3	Double positive	0
Large (0.1 < X <= 1)	Healthy4	Double positive	0
Medium (0.01 < X <= 0.1)	Healthy1	Double positive	0
Medium (0.01 < X <= 0.1)	Healthy2	Double positive	0
Medium (0.01 < X <= 0.1)	Healthy3	Double positive	0
Medium (0.01 < X <= 0.1)	Healthy4	Double positive	5
Small (0 < X <= 0.01)	Healthy1	Double positive	0
Small (0 < X <= 0.01)	Healthy2	Double positive	100
Small (0 < X <= 0.01)	Healthy3	Double positive	100
Small (0 < X <= 0.01)	Healthy4	Double positive	95
Large (0.1 < X <= 1)	MGUSSMM1	Double positive	0
Large (0.1 < X <= 1)	MGUSSMM2	Double positive	0
Large (0.1 < X <= 1)	MGUSSMM3	Double positive	0
Large (0.1 < X <= 1)	MGUSSMM4	Double positive	0
Large (0.1 < X <= 1)	MGUSSMM5	Double positive	0
Large (0.1 < X <= 1)	MGUSSMM6	Double positive	0
Large (0.1 < X <= 1)	MGUSSMM7	Double positive	0
Large (0.1 < X <= 1)	MGUSSMM8	Double positive	0
Medium (0.01 < X <= 0.1)	MGUSSMM1	Double positive	0
Medium (0.01 < X <= 0.1)	MGUSSMM2	Double positive	0
Medium (0.01 < X <= 0.1)	MGUSSMM3	Double positive	0
Medium (0.01 < X <= 0.1)	MGUSSMM4	Double positive	0
Medium (0.01 < X <= 0.1)	MGUSSMM5	Double positive	0
Medium (0.01 < X <= 0.1)	MGUSSMM6	Double positive	7.69231
Medium (0.01 < X <= 0.1)	MGUSSMM7	Double positive	0
Medium (0.01 < X <= 0.1)	MGUSSMM8	Double positive	0
Small (0 < X <= 0.01)	MGUSSMM1	Double positive	0
Small (0 < X <= 0.01)	MGUSSMM2	Double positive	100
Small (0 < X <= 0.01)	MGUSSMM3	Double positive	0
Small (0 < X <= 0.01)	MGUSSMM4	Double positive	100
Small (0 < X <= 0.01)	MGUSSMM5	Double positive	100
Small (0 < X <= 0.01)	MGUSSMM6	Double positive	92.3077
Small (0 < X <= 0.01)	MGUSSMM7	Double positive	100
Small (0 < X <= 0.01)	MGUSSMM8	Double positive	100
Large (0.1 < X <= 1)	MM1	Double positive	0
Large (0.1 < X <= 1)	MM10	Double positive	0
Large (0.1 < X <= 1)	MM2	Double positive	0
Large (0.1 < X <= 1)	MM3	Double positive	0
Large (0.1 < X <= 1)	MM4	Double positive	0
Large (0.1 < X <= 1)	MM5	Double positive	0
Large (0.1 < X <= 1)	MM6	Double positive	0
Large (0.1 < X <= 1)	MM7	Double positive	0
Large (0.1 < X <= 1)	MM8	Double positive	0
Large (0.1 < X <= 1)	MM9	Double positive	0
Medium (0.01 < X <= 0.1)	MM1	Double positive	0
Medium (0.01 < X <= 0.1)	MM10	Double positive	0
Medium (0.01 < X <= 0.1)	MM2	Double positive	0
Medium (0.01 < X <= 0.1)	MM3	Double positive	0
Medium (0.01 < X <= 0.1)	MM4	Double positive	0
Medium (0.01 < X <= 0.1)	MM5	Double positive	0
Medium (0.01 < X <= 0.1)	MM6	Double positive	0
Medium (0.01 < X <= 0.1)	MM7	Double positive	0
Medium (0.01 < X <= 0.1)	MM8	Double positive	0
Medium (0.01 < X <= 0.1)	MM9	Double positive	1.92308
Small (0 < X <= 0.01)	MM1	Double positive	100
Small (0 < X <= 0.01)	MM10	Double positive	100
Small (0 < X <= 0.01)	MM2	Double positive	100
Small (0 < X <= 0.01)	MM3	Double positive	0
Small (0 < X <= 0.01)	MM4	Double positive	100
Small (0 < X <= 0.01)	MM5	Double positive	100
Small (0 < X <= 0.01)	MM6	Double positive	100
Small (0 < X <= 0.01)	MM7	Double positive	100
Small (0 < X <= 0.01)	MM8	Double positive	100
Small (0 < X <= 0.01)	MM9	Double positive	98.0769
Large (0.1 < X <= 1)	Healthy1	gd-like T	0
Large (0.1 < X <= 1)	Healthy2	gd-like T	0
Large (0.1 < X <= 1)	Healthy3	gd-like T	15
Large (0.1 < X <= 1)	Healthy4	gd-like T	0
Medium (0.01 < X <= 0.1)	Healthy1	gd-like T	0
Medium (0.01 < X <= 0.1)	Healthy2	gd-like T	0
Medium (0.01 < X <= 0.1)	Healthy3	gd-like T	35
Medium (0.01 < X <= 0.1)	Healthy4	gd-like T	0
Small (0 < X <= 0.01)	Healthy1	gd-like T	0
Small (0 < X <= 0.01)	Healthy2	gd-like T	0
Small (0 < X <= 0.01)	Healthy3	gd-like T	50
Small (0 < X <= 0.01)	Healthy4	gd-like T	0
Large (0.1 < X <= 1)	MGUSSMM1	gd-like T	18
Large (0.1 < X <= 1)	MGUSSMM2	gd-like T	0
Large (0.1 < X <= 1)	MGUSSMM3	gd-like T	0
Large (0.1 < X <= 1)	MGUSSMM4	gd-like T	0
Large (0.1 < X <= 1)	MGUSSMM5	gd-like T	0
Large (0.1 < X <= 1)	MGUSSMM6	gd-like T	0
Large (0.1 < X <= 1)	MGUSSMM7	gd-like T	0
Large (0.1 < X <= 1)	MGUSSMM8	gd-like T	0
Medium (0.01 < X <= 0.1)	MGUSSMM1	gd-like T	20
Medium (0.01 < X <= 0.1)	MGUSSMM2	gd-like T	0
Medium (0.01 < X <= 0.1)	MGUSSMM3	gd-like T	0
Medium (0.01 < X <= 0.1)	MGUSSMM4	gd-like T	0
Medium (0.01 < X <= 0.1)	MGUSSMM5	gd-like T	0
Medium (0.01 < X <= 0.1)	MGUSSMM6	gd-like T	0
Medium (0.01 < X <= 0.1)	MGUSSMM7	gd-like T	0
Medium (0.01 < X <= 0.1)	MGUSSMM8	gd-like T	0
Small (0 < X <= 0.01)	MGUSSMM1	gd-like T	62
Small (0 < X <= 0.01)	MGUSSMM2	gd-like T	0
Small (0 < X <= 0.01)	MGUSSMM3	gd-like T	0
Small (0 < X <= 0.01)	MGUSSMM4	gd-like T	0
Small (0 < X <= 0.01)	MGUSSMM5	gd-like T	0
Small (0 < X <= 0.01)	MGUSSMM6	gd-like T	0
Small (0 < X <= 0.01)	MGUSSMM7	gd-like T	0
Small (0 < X <= 0.01)	MGUSSMM8	gd-like T	0
Large (0.1 < X <= 1)	MM1	gd-like T	0
Large (0.1 < X <= 1)	MM10	gd-like T	0
Large (0.1 < X <= 1)	MM2	gd-like T	0
Large (0.1 < X <= 1)	MM3	gd-like T	0
Large (0.1 < X <= 1)	MM4	gd-like T	0
Large (0.1 < X <= 1)	MM5	gd-like T	0
Large (0.1 < X <= 1)	MM6	gd-like T	0
Large (0.1 < X <= 1)	MM7	gd-like T	0
Large (0.1 < X <= 1)	MM8	gd-like T	13
Large (0.1 < X <= 1)	MM9	gd-like T	0
Medium (0.01 < X <= 0.1)	MM1	gd-like T	0
Medium (0.01 < X <= 0.1)	MM10	gd-like T	0
Medium (0.01 < X <= 0.1)	MM2	gd-like T	0
Medium (0.01 < X <= 0.1)	MM3	gd-like T	0
Medium (0.01 < X <= 0.1)	MM4	gd-like T	0
Medium (0.01 < X <= 0.1)	MM5	gd-like T	0
Medium (0.01 < X <= 0.1)	MM6	gd-like T	0
Medium (0.01 < X <= 0.1)	MM7	gd-like T	0
Medium (0.01 < X <= 0.1)	MM8	gd-like T	39
Medium (0.01 < X <= 0.1)	MM9	gd-like T	0
Small (0 < X <= 0.01)	MM1	gd-like T	0
Small (0 < X <= 0.01)	MM10	gd-like T	0
Small (0 < X <= 0.01)	MM2	gd-like T	0
Small (0 < X <= 0.01)	MM3	gd-like T	0
Small (0 < X <= 0.01)	MM4	gd-like T	0
Small (0 < X <= 0.01)	MM5	gd-like T	0
Small (0 < X <= 0.01)	MM6	gd-like T	0
Small (0 < X <= 0.01)	MM7	gd-like T	0
Small (0 < X <= 0.01)	MM8	gd-like T	48
Small (0 < X <= 0.01)	MM9	gd-like T	0
Large (0.1 < X <= 1)	Healthy1	Treg	0
Large (0.1 < X <= 1)	Healthy2	Treg	0
Large (0.1 < X <= 1)	Healthy3	Treg	0
Large (0.1 < X <= 1)	Healthy4	Treg	0
Medium (0.01 < X <= 0.1)	Healthy1	Treg	0
Medium (0.01 < X <= 0.1)	Healthy2	Treg	0
Medium (0.01 < X <= 0.1)	Healthy3	Treg	1.08696
Medium (0.01 < X <= 0.1)	Healthy4	Treg	1.35135
Small (0 < X <= 0.01)	Healthy1	Treg	100
Small (0 < X <= 0.01)	Healthy2	Treg	100
Small (0 < X <= 0.01)	Healthy3	Treg	98.913
Small (0 < X <= 0.01)	Healthy4	Treg	98.6486
Large (0.1 < X <= 1)	MGUSSMM1	Treg	0
Large (0.1 < X <= 1)	MGUSSMM2	Treg	0
Large (0.1 < X <= 1)	MGUSSMM3	Treg	0
Large (0.1 < X <= 1)	MGUSSMM4	Treg	0
Large (0.1 < X <= 1)	MGUSSMM5	Treg	0
Large (0.1 < X <= 1)	MGUSSMM6	Treg	0
Large (0.1 < X <= 1)	MGUSSMM7	Treg	0
Large (0.1 < X <= 1)	MGUSSMM8	Treg	0
Medium (0.01 < X <= 0.1)	MGUSSMM1	Treg	0
Medium (0.01 < X <= 0.1)	MGUSSMM2	Treg	0
Medium (0.01 < X <= 0.1)	MGUSSMM3	Treg	0
Medium (0.01 < X <= 0.1)	MGUSSMM4	Treg	0
Medium (0.01 < X <= 0.1)	MGUSSMM5	Treg	0
Medium (0.01 < X <= 0.1)	MGUSSMM6	Treg	11.7647
Medium (0.01 < X <= 0.1)	MGUSSMM7	Treg	0
Medium (0.01 < X <= 0.1)	MGUSSMM8	Treg	3.84615
Small (0 < X <= 0.01)	MGUSSMM1	Treg	100
Small (0 < X <= 0.01)	MGUSSMM2	Treg	100
Small (0 < X <= 0.01)	MGUSSMM3	Treg	0
Small (0 < X <= 0.01)	MGUSSMM4	Treg	100
Small (0 < X <= 0.01)	MGUSSMM5	Treg	100
Small (0 < X <= 0.01)	MGUSSMM6	Treg	88.2353
Small (0 < X <= 0.01)	MGUSSMM7	Treg	100
Small (0 < X <= 0.01)	MGUSSMM8	Treg	96.1538
Large (0.1 < X <= 1)	MM1	Treg	0
Large (0.1 < X <= 1)	MM10	Treg	0
Large (0.1 < X <= 1)	MM2	Treg	0
Large (0.1 < X <= 1)	MM3	Treg	0
Large (0.1 < X <= 1)	MM4	Treg	0
Large (0.1 < X <= 1)	MM5	Treg	0
Large (0.1 < X <= 1)	MM6	Treg	0
Large (0.1 < X <= 1)	MM7	Treg	0
Large (0.1 < X <= 1)	MM8	Treg	0
Large (0.1 < X <= 1)	MM9	Treg	0
Medium (0.01 < X <= 0.1)	MM1	Treg	11.7647
Medium (0.01 < X <= 0.1)	MM10	Treg	5.26316
Medium (0.01 < X <= 0.1)	MM2	Treg	3.7037
Medium (0.01 < X <= 0.1)	MM3	Treg	0
Medium (0.01 < X <= 0.1)	MM4	Treg	3.33333
Medium (0.01 < X <= 0.1)	MM5	Treg	5.26316
Medium (0.01 < X <= 0.1)	MM6	Treg	0
Medium (0.01 < X <= 0.1)	MM7	Treg	0
Medium (0.01 < X <= 0.1)	MM8	Treg	0
Medium (0.01 < X <= 0.1)	MM9	Treg	0.952381
Small (0 < X <= 0.01)	MM1	Treg	88.2353
Small (0 < X <= 0.01)	MM10	Treg	94.7368
Small (0 < X <= 0.01)	MM2	Treg	96.2963
Small (0 < X <= 0.01)	MM3	Treg	0
Small (0 < X <= 0.01)	MM4	Treg	96.6667
Small (0 < X <= 0.01)	MM5	Treg	94.7368
Small (0 < X <= 0.01)	MM6	Treg	100
Small (0 < X <= 0.01)	MM7	Treg	100
Small (0 < X <= 0.01)	MM8	Treg	100
Small (0 < X <= 0.01)	MM9	Treg	99.0476
