# Supplementary material for: Large T cell clones expressing immune checkpoints increase during multiple myeloma evolution and predict treatment resistance
Source: Nat Commun. 2023 Sep 20;14:5825. doi: 10.1038/s41467-023-41562-6 (PMC10511411; doi:10.1038/s41467-023-41562-6)
Supplement: Supplementary file 7 — Supplementary Data 3 [file 41467_2023_41562_MOESM7_ESM.xlsx]

## Sheet: Hoja1
Clonetype	Patient	Cluster	Percentage of cells
Large (0.1 < X <= 1)	Healthy1	CD4 CM	0
Large (0.1 < X <= 1)	Healthy2	CD4 CM	0
Large (0.1 < X <= 1)	Healthy3	CD4 CM	0
Large (0.1 < X <= 1)	Healthy4	CD4 CM	0
Large (0.1 < X <= 1)	MGUSSMM1	CD4 CM	0
Large (0.1 < X <= 1)	MGUSSMM2	CD4 CM	0
Large (0.1 < X <= 1)	MGUSSMM3	CD4 CM	0
Large (0.1 < X <= 1)	MGUSSMM4	CD4 CM	0
Large (0.1 < X <= 1)	MGUSSMM5	CD4 CM	0
Large (0.1 < X <= 1)	MGUSSMM6	CD4 CM	0
Large (0.1 < X <= 1)	MGUSSMM7	CD4 CM	0
Large (0.1 < X <= 1)	MGUSSMM8	CD4 CM	0
Large (0.1 < X <= 1)	MM1	CD4 CM	0
Large (0.1 < X <= 1)	MM10	CD4 CM	0
Large (0.1 < X <= 1)	MM2	CD4 CM	0
Large (0.1 < X <= 1)	MM3	CD4 CM	0
Large (0.1 < X <= 1)	MM4	CD4 CM	0
Large (0.1 < X <= 1)	MM5	CD4 CM	0
Large (0.1 < X <= 1)	MM6	CD4 CM	0
Large (0.1 < X <= 1)	MM7	CD4 CM	0
Large (0.1 < X <= 1)	MM8	CD4 CM	0
Large (0.1 < X <= 1)	MM9	CD4 CM	0
Large (0.1 < X <= 1)	Healthy1	CD4 effector GZMK	0
Large (0.1 < X <= 1)	Healthy2	CD4 effector GZMK	0
Large (0.1 < X <= 1)	Healthy3	CD4 effector GZMK	0
Large (0.1 < X <= 1)	Healthy4	CD4 effector GZMK	0.390625
Large (0.1 < X <= 1)	MGUSSMM1	CD4 effector GZMK	0
Large (0.1 < X <= 1)	MGUSSMM2	CD4 effector GZMK	0
Large (0.1 < X <= 1)	MGUSSMM3	CD4 effector GZMK	0
Large (0.1 < X <= 1)	MGUSSMM4	CD4 effector GZMK	0
Large (0.1 < X <= 1)	MGUSSMM5	CD4 effector GZMK	0
Large (0.1 < X <= 1)	MGUSSMM6	CD4 effector GZMK	0
Large (0.1 < X <= 1)	MGUSSMM7	CD4 effector GZMK	0
Large (0.1 < X <= 1)	MGUSSMM8	CD4 effector GZMK	0
Large (0.1 < X <= 1)	MM1	CD4 effector GZMK	0
Large (0.1 < X <= 1)	MM10	CD4 effector GZMK	0
Large (0.1 < X <= 1)	MM2	CD4 effector GZMK	0
Large (0.1 < X <= 1)	MM3	CD4 effector GZMK	0
Large (0.1 < X <= 1)	MM4	CD4 effector GZMK	0
Large (0.1 < X <= 1)	MM5	CD4 effector GZMK	0
Large (0.1 < X <= 1)	MM6	CD4 effector GZMK	0
Large (0.1 < X <= 1)	MM7	CD4 effector GZMK	0
Large (0.1 < X <= 1)	MM8	CD4 effector GZMK	0
Large (0.1 < X <= 1)	MM9	CD4 effector GZMK	0
Large (0.1 < X <= 1)	Healthy1	CD4 EM	0
Large (0.1 < X <= 1)	Healthy2	CD4 EM	0
Large (0.1 < X <= 1)	Healthy3	CD4 EM	0
Large (0.1 < X <= 1)	Healthy4	CD4 EM	1.17188
Large (0.1 < X <= 1)	MGUSSMM1	CD4 EM	0
Large (0.1 < X <= 1)	MGUSSMM2	CD4 EM	0
Large (0.1 < X <= 1)	MGUSSMM3	CD4 EM	0
Large (0.1 < X <= 1)	MGUSSMM4	CD4 EM	0
Large (0.1 < X <= 1)	MGUSSMM5	CD4 EM	0
Large (0.1 < X <= 1)	MGUSSMM6	CD4 EM	0
Large (0.1 < X <= 1)	MGUSSMM7	CD4 EM	0
Large (0.1 < X <= 1)	MGUSSMM8	CD4 EM	0
Large (0.1 < X <= 1)	MM1	CD4 EM	0
Large (0.1 < X <= 1)	MM10	CD4 EM	0
Large (0.1 < X <= 1)	MM2	CD4 EM	0
Large (0.1 < X <= 1)	MM3	CD4 EM	0
Large (0.1 < X <= 1)	MM4	CD4 EM	0
Large (0.1 < X <= 1)	MM5	CD4 EM	0
Large (0.1 < X <= 1)	MM6	CD4 EM	0
Large (0.1 < X <= 1)	MM7	CD4 EM	0
Large (0.1 < X <= 1)	MM8	CD4 EM	0
Large (0.1 < X <= 1)	MM9	CD4 EM	0
Large (0.1 < X <= 1)	Healthy1	CD4 naïve	0
Large (0.1 < X <= 1)	Healthy2	CD4 naïve	0
Large (0.1 < X <= 1)	Healthy3	CD4 naïve	0
Large (0.1 < X <= 1)	Healthy4	CD4 naïve	3.51562
Large (0.1 < X <= 1)	MGUSSMM1	CD4 naïve	0
Large (0.1 < X <= 1)	MGUSSMM2	CD4 naïve	3.77358
Large (0.1 < X <= 1)	MGUSSMM3	CD4 naïve	0
Large (0.1 < X <= 1)	MGUSSMM4	CD4 naïve	0
Large (0.1 < X <= 1)	MGUSSMM5	CD4 naïve	0
Large (0.1 < X <= 1)	MGUSSMM6	CD4 naïve	0
Large (0.1 < X <= 1)	MGUSSMM7	CD4 naïve	0
Large (0.1 < X <= 1)	MGUSSMM8	CD4 naïve	0
Large (0.1 < X <= 1)	MM1	CD4 naïve	0
Large (0.1 < X <= 1)	MM10	CD4 naïve	0
Large (0.1 < X <= 1)	MM2	CD4 naïve	0
Large (0.1 < X <= 1)	MM3	CD4 naïve	0
Large (0.1 < X <= 1)	MM4	CD4 naïve	0
Large (0.1 < X <= 1)	MM5	CD4 naïve	0
Large (0.1 < X <= 1)	MM6	CD4 naïve	0
Large (0.1 < X <= 1)	MM7	CD4 naïve	0
Large (0.1 < X <= 1)	MM8	CD4 naïve	0
Large (0.1 < X <= 1)	MM9	CD4 naïve	0
Large (0.1 < X <= 1)	Healthy1	CD4 SCM	0
Large (0.1 < X <= 1)	Healthy2	CD4 SCM	1.33333
Large (0.1 < X <= 1)	Healthy3	CD4 SCM	0
Large (0.1 < X <= 1)	Healthy4	CD4 SCM	0.78125
Large (0.1 < X <= 1)	MGUSSMM1	CD4 SCM	0
Large (0.1 < X <= 1)	MGUSSMM2	CD4 SCM	1.88679
Large (0.1 < X <= 1)	MGUSSMM3	CD4 SCM	0
Large (0.1 < X <= 1)	MGUSSMM4	CD4 SCM	0
Large (0.1 < X <= 1)	MGUSSMM5	CD4 SCM	0
Large (0.1 < X <= 1)	MGUSSMM6	CD4 SCM	0
Large (0.1 < X <= 1)	MGUSSMM7	CD4 SCM	0
Large (0.1 < X <= 1)	MGUSSMM8	CD4 SCM	0
Large (0.1 < X <= 1)	MM1	CD4 SCM	0
Large (0.1 < X <= 1)	MM10	CD4 SCM	0
Large (0.1 < X <= 1)	MM2	CD4 SCM	0
Large (0.1 < X <= 1)	MM3	CD4 SCM	0
Large (0.1 < X <= 1)	MM4	CD4 SCM	0
Large (0.1 < X <= 1)	MM5	CD4 SCM	4.34783
Large (0.1 < X <= 1)	MM6	CD4 SCM	0
Large (0.1 < X <= 1)	MM7	CD4 SCM	0
Large (0.1 < X <= 1)	MM8	CD4 SCM	0
Large (0.1 < X <= 1)	MM9	CD4 SCM	0
Large (0.1 < X <= 1)	Healthy1	CD8 CM	0
Large (0.1 < X <= 1)	Healthy2	CD8 CM	10.6667
Large (0.1 < X <= 1)	Healthy3	CD8 CM	21.7391
Large (0.1 < X <= 1)	Healthy4	CD8 CM	2.73438
Large (0.1 < X <= 1)	MGUSSMM1	CD8 CM	0
Large (0.1 < X <= 1)	MGUSSMM2	CD8 CM	0.943396
Large (0.1 < X <= 1)	MGUSSMM3	CD8 CM	0
Large (0.1 < X <= 1)	MGUSSMM4	CD8 CM	0
Large (0.1 < X <= 1)	MGUSSMM5	CD8 CM	0
Large (0.1 < X <= 1)	MGUSSMM6	CD8 CM	0
Large (0.1 < X <= 1)	MGUSSMM7	CD8 CM	0
Large (0.1 < X <= 1)	MGUSSMM8	CD8 CM	0
Large (0.1 < X <= 1)	MM1	CD8 CM	0
Large (0.1 < X <= 1)	MM10	CD8 CM	0
Large (0.1 < X <= 1)	MM2	CD8 CM	0
Large (0.1 < X <= 1)	MM3	CD8 CM	0
Large (0.1 < X <= 1)	MM4	CD8 CM	0
Large (0.1 < X <= 1)	MM5	CD8 CM	17.3913
Large (0.1 < X <= 1)	MM6	CD8 CM	0
Large (0.1 < X <= 1)	MM7	CD8 CM	0
Large (0.1 < X <= 1)	MM8	CD8 CM	2.17391
Large (0.1 < X <= 1)	MM9	CD8 CM	0
Large (0.1 < X <= 1)	Healthy1	CD8 effector GZMK	0
Large (0.1 < X <= 1)	Healthy2	CD8 effector GZMK	32
Large (0.1 < X <= 1)	Healthy3	CD8 effector GZMK	43.4783
Large (0.1 < X <= 1)	Healthy4	CD8 effector GZMK	27.3438
Large (0.1 < X <= 1)	MGUSSMM1	CD8 effector GZMK	0
Large (0.1 < X <= 1)	MGUSSMM2	CD8 effector GZMK	0
Large (0.1 < X <= 1)	MGUSSMM3	CD8 effector GZMK	0
Large (0.1 < X <= 1)	MGUSSMM4	CD8 effector GZMK	0
Large (0.1 < X <= 1)	MGUSSMM5	CD8 effector GZMK	0
Large (0.1 < X <= 1)	MGUSSMM6	CD8 effector GZMK	3.7037
Large (0.1 < X <= 1)	MGUSSMM7	CD8 effector GZMK	0
Large (0.1 < X <= 1)	MGUSSMM8	CD8 effector GZMK	0
Large (0.1 < X <= 1)	MM1	CD8 effector GZMK	0
Large (0.1 < X <= 1)	MM10	CD8 effector GZMK	0
Large (0.1 < X <= 1)	MM2	CD8 effector GZMK	0
Large (0.1 < X <= 1)	MM3	CD8 effector GZMK	0
Large (0.1 < X <= 1)	MM4	CD8 effector GZMK	0
Large (0.1 < X <= 1)	MM5	CD8 effector GZMK	47.8261
Large (0.1 < X <= 1)	MM6	CD8 effector GZMK	0
Large (0.1 < X <= 1)	MM7	CD8 effector GZMK	0
Large (0.1 < X <= 1)	MM8	CD8 effector GZMK	11.5942
Large (0.1 < X <= 1)	MM9	CD8 effector GZMK	10.8108
Large (0.1 < X <= 1)	Healthy1	CD8 EM GZMK	0
Large (0.1 < X <= 1)	Healthy2	CD8 EM GZMK	56
Large (0.1 < X <= 1)	Healthy3	CD8 EM GZMK	0
Large (0.1 < X <= 1)	Healthy4	CD8 EM GZMK	0.390625
Large (0.1 < X <= 1)	MGUSSMM1	CD8 EM GZMK	0
Large (0.1 < X <= 1)	MGUSSMM2	CD8 EM GZMK	93.3962
Large (0.1 < X <= 1)	MGUSSMM3	CD8 EM GZMK	0
Large (0.1 < X <= 1)	MGUSSMM4	CD8 EM GZMK	0
Large (0.1 < X <= 1)	MGUSSMM5	CD8 EM GZMK	0
Large (0.1 < X <= 1)	MGUSSMM6	CD8 EM GZMK	96.2963
Large (0.1 < X <= 1)	MGUSSMM7	CD8 EM GZMK	0
Large (0.1 < X <= 1)	MGUSSMM8	CD8 EM GZMK	0
Large (0.1 < X <= 1)	MM1	CD8 EM GZMK	0
Large (0.1 < X <= 1)	MM10	CD8 EM GZMK	0
Large (0.1 < X <= 1)	MM2	CD8 EM GZMK	0
Large (0.1 < X <= 1)	MM3	CD8 EM GZMK	0
Large (0.1 < X <= 1)	MM4	CD8 EM GZMK	0
Large (0.1 < X <= 1)	MM5	CD8 EM GZMK	13.0435
Large (0.1 < X <= 1)	MM6	CD8 EM GZMK	0
Large (0.1 < X <= 1)	MM7	CD8 EM GZMK	0
Large (0.1 < X <= 1)	MM8	CD8 EM GZMK	0
Large (0.1 < X <= 1)	MM9	CD8 EM GZMK	0
Large (0.1 < X <= 1)	Healthy1	CD8 TOX	0
Large (0.1 < X <= 1)	Healthy2	CD8 TOX	0
Large (0.1 < X <= 1)	Healthy3	CD8 TOX	0
Large (0.1 < X <= 1)	Healthy4	CD8 TOX	0
Large (0.1 < X <= 1)	MGUSSMM1	CD8 TOX	0
Large (0.1 < X <= 1)	MGUSSMM2	CD8 TOX	0
Large (0.1 < X <= 1)	MGUSSMM3	CD8 TOX	0
Large (0.1 < X <= 1)	MGUSSMM4	CD8 TOX	0
Large (0.1 < X <= 1)	MGUSSMM5	CD8 TOX	0
Large (0.1 < X <= 1)	MGUSSMM6	CD8 TOX	0
Large (0.1 < X <= 1)	MGUSSMM7	CD8 TOX	0
Large (0.1 < X <= 1)	MGUSSMM8	CD8 TOX	0
Large (0.1 < X <= 1)	MM1	CD8 TOX	0
Large (0.1 < X <= 1)	MM10	CD8 TOX	0
Large (0.1 < X <= 1)	MM2	CD8 TOX	0
Large (0.1 < X <= 1)	MM3	CD8 TOX	0
Large (0.1 < X <= 1)	MM4	CD8 TOX	0
Large (0.1 < X <= 1)	MM5	CD8 TOX	0
Large (0.1 < X <= 1)	MM6	CD8 TOX	0
Large (0.1 < X <= 1)	MM7	CD8 TOX	0
Large (0.1 < X <= 1)	MM8	CD8 TOX	58.6957
Large (0.1 < X <= 1)	MM9	CD8 TOX	0
Large (0.1 < X <= 1)	Healthy1	CD8 GZMB	0
Large (0.1 < X <= 1)	Healthy2	CD8 GZMB	0
Large (0.1 < X <= 1)	Healthy3	CD8 GZMB	34.7826
Large (0.1 < X <= 1)	Healthy4	CD8 GZMB	10.9375
Large (0.1 < X <= 1)	MGUSSMM1	CD8 GZMB	0
Large (0.1 < X <= 1)	MGUSSMM2	CD8 GZMB	0
Large (0.1 < X <= 1)	MGUSSMM3	CD8 GZMB	0
Large (0.1 < X <= 1)	MGUSSMM4	CD8 GZMB	0
Large (0.1 < X <= 1)	MGUSSMM5	CD8 GZMB	0
Large (0.1 < X <= 1)	MGUSSMM6	CD8 GZMB	0
Large (0.1 < X <= 1)	MGUSSMM7	CD8 GZMB	0
Large (0.1 < X <= 1)	MGUSSMM8	CD8 GZMB	0
Large (0.1 < X <= 1)	MM1	CD8 GZMB	0
Large (0.1 < X <= 1)	MM10	CD8 GZMB	0
Large (0.1 < X <= 1)	MM2	CD8 GZMB	0
Large (0.1 < X <= 1)	MM3	CD8 GZMB	0
Large (0.1 < X <= 1)	MM4	CD8 GZMB	0
Large (0.1 < X <= 1)	MM5	CD8 GZMB	17.3913
Large (0.1 < X <= 1)	MM6	CD8 GZMB	0
Large (0.1 < X <= 1)	MM7	CD8 GZMB	0
Large (0.1 < X <= 1)	MM8	CD8 GZMB	11.5942
Large (0.1 < X <= 1)	MM9	CD8 GZMB	0
Large (0.1 < X <= 1)	Healthy1	CD8 GZMK PRF1	0
Large (0.1 < X <= 1)	Healthy2	CD8 GZMK PRF1	0
Large (0.1 < X <= 1)	Healthy3	CD8 GZMK PRF1	0
Large (0.1 < X <= 1)	Healthy4	CD8 GZMK PRF1	11.7188
Large (0.1 < X <= 1)	MGUSSMM1	CD8 GZMK PRF1	0
Large (0.1 < X <= 1)	MGUSSMM2	CD8 GZMK PRF1	0
Large (0.1 < X <= 1)	MGUSSMM3	CD8 GZMK PRF1	0
Large (0.1 < X <= 1)	MGUSSMM4	CD8 GZMK PRF1	0
Large (0.1 < X <= 1)	MGUSSMM5	CD8 GZMK PRF1	0
Large (0.1 < X <= 1)	MGUSSMM6	CD8 GZMK PRF1	0
Large (0.1 < X <= 1)	MGUSSMM7	CD8 GZMK PRF1	0
Large (0.1 < X <= 1)	MGUSSMM8	CD8 GZMK PRF1	0
Large (0.1 < X <= 1)	MM1	CD8 GZMK PRF1	0
Large (0.1 < X <= 1)	MM10	CD8 GZMK PRF1	0
Large (0.1 < X <= 1)	MM2	CD8 GZMK PRF1	0
Large (0.1 < X <= 1)	MM3	CD8 GZMK PRF1	0
Large (0.1 < X <= 1)	MM4	CD8 GZMK PRF1	0
Large (0.1 < X <= 1)	MM5	CD8 GZMK PRF1	0
Large (0.1 < X <= 1)	MM6	CD8 GZMK PRF1	0
Large (0.1 < X <= 1)	MM7	CD8 GZMK PRF1	0
Large (0.1 < X <= 1)	MM8	CD8 GZMK PRF1	15.942
Large (0.1 < X <= 1)	MM9	CD8 GZMK PRF1	89.1892
Large (0.1 < X <= 1)	Healthy1	CD8 naïve	0
Large (0.1 < X <= 1)	Healthy2	CD8 naïve	0
Large (0.1 < X <= 1)	Healthy3	CD8 naïve	0
Large (0.1 < X <= 1)	Healthy4	CD8 naïve	4.6875
Large (0.1 < X <= 1)	MGUSSMM1	CD8 naïve	0
Large (0.1 < X <= 1)	MGUSSMM2	CD8 naïve	0
Large (0.1 < X <= 1)	MGUSSMM3	CD8 naïve	0
Large (0.1 < X <= 1)	MGUSSMM4	CD8 naïve	0
Large (0.1 < X <= 1)	MGUSSMM5	CD8 naïve	0
Large (0.1 < X <= 1)	MGUSSMM6	CD8 naïve	0
Large (0.1 < X <= 1)	MGUSSMM7	CD8 naïve	0
Large (0.1 < X <= 1)	MGUSSMM8	CD8 naïve	0
Large (0.1 < X <= 1)	MM1	CD8 naïve	0
Large (0.1 < X <= 1)	MM10	CD8 naïve	0
Large (0.1 < X <= 1)	MM2	CD8 naïve	0
Large (0.1 < X <= 1)	MM3	CD8 naïve	0
Large (0.1 < X <= 1)	MM4	CD8 naïve	0
Large (0.1 < X <= 1)	MM5	CD8 naïve	0
Large (0.1 < X <= 1)	MM6	CD8 naïve	0
Large (0.1 < X <= 1)	MM7	CD8 naïve	0
Large (0.1 < X <= 1)	MM8	CD8 naïve	0
Large (0.1 < X <= 1)	MM9	CD8 naïve	0
Large (0.1 < X <= 1)	Healthy1	Double negative	0
Large (0.1 < X <= 1)	Healthy2	Double negative	0
Large (0.1 < X <= 1)	Healthy3	Double negative	0
Large (0.1 < X <= 1)	Healthy4	Double negative	0.390625
Large (0.1 < X <= 1)	MGUSSMM1	Double negative	0
Large (0.1 < X <= 1)	MGUSSMM2	Double negative	0
Large (0.1 < X <= 1)	MGUSSMM3	Double negative	0
Large (0.1 < X <= 1)	MGUSSMM4	Double negative	0
Large (0.1 < X <= 1)	MGUSSMM5	Double negative	0
Large (0.1 < X <= 1)	MGUSSMM6	Double negative	0
Large (0.1 < X <= 1)	MGUSSMM7	Double negative	0
Large (0.1 < X <= 1)	MGUSSMM8	Double negative	0
Large (0.1 < X <= 1)	MM1	Double negative	0
Large (0.1 < X <= 1)	MM10	Double negative	0
Large (0.1 < X <= 1)	MM2	Double negative	0
Large (0.1 < X <= 1)	MM3	Double negative	0
Large (0.1 < X <= 1)	MM4	Double negative	0
Large (0.1 < X <= 1)	MM5	Double negative	0
Large (0.1 < X <= 1)	MM6	Double negative	0
Large (0.1 < X <= 1)	MM7	Double negative	0
Large (0.1 < X <= 1)	MM8	Double negative	0
Large (0.1 < X <= 1)	MM9	Double negative	0
Large (0.1 < X <= 1)	Healthy1	Double positive	0
Large (0.1 < X <= 1)	Healthy2	Double positive	0
Large (0.1 < X <= 1)	Healthy3	Double positive	0
Large (0.1 < X <= 1)	Healthy4	Double positive	0
Large (0.1 < X <= 1)	MGUSSMM1	Double positive	0
Large (0.1 < X <= 1)	MGUSSMM2	Double positive	0
Large (0.1 < X <= 1)	MGUSSMM3	Double positive	0
Large (0.1 < X <= 1)	MGUSSMM4	Double positive	0
Large (0.1 < X <= 1)	MGUSSMM5	Double positive	0
Large (0.1 < X <= 1)	MGUSSMM6	Double positive	0
Large (0.1 < X <= 1)	MGUSSMM7	Double positive	0
Large (0.1 < X <= 1)	MGUSSMM8	Double positive	0
Large (0.1 < X <= 1)	MM1	Double positive	0
Large (0.1 < X <= 1)	MM10	Double positive	0
Large (0.1 < X <= 1)	MM2	Double positive	0
Large (0.1 < X <= 1)	MM3	Double positive	0
Large (0.1 < X <= 1)	MM4	Double positive	0
Large (0.1 < X <= 1)	MM5	Double positive	0
Large (0.1 < X <= 1)	MM6	Double positive	0
Large (0.1 < X <= 1)	MM7	Double positive	0
Large (0.1 < X <= 1)	MM8	Double positive	0
Large (0.1 < X <= 1)	MM9	Double positive	0
Large (0.1 < X <= 1)	Healthy1	gd-like T	0
Large (0.1 < X <= 1)	Healthy2	gd-like T	0
Large (0.1 < X <= 1)	Healthy3	gd-like T	0
Large (0.1 < X <= 1)	Healthy4	gd-like T	35.9375
Large (0.1 < X <= 1)	MGUSSMM1	gd-like T	0
Large (0.1 < X <= 1)	MGUSSMM2	gd-like T	0
Large (0.1 < X <= 1)	MGUSSMM3	gd-like T	0
Large (0.1 < X <= 1)	MGUSSMM4	gd-like T	0
Large (0.1 < X <= 1)	MGUSSMM5	gd-like T	0
Large (0.1 < X <= 1)	MGUSSMM6	gd-like T	0
Large (0.1 < X <= 1)	MGUSSMM7	gd-like T	0
Large (0.1 < X <= 1)	MGUSSMM8	gd-like T	0
Large (0.1 < X <= 1)	MM1	gd-like T	0
Large (0.1 < X <= 1)	MM10	gd-like T	0
Large (0.1 < X <= 1)	MM2	gd-like T	0
Large (0.1 < X <= 1)	MM3	gd-like T	0
Large (0.1 < X <= 1)	MM4	gd-like T	0
Large (0.1 < X <= 1)	MM5	gd-like T	0
Large (0.1 < X <= 1)	MM6	gd-like T	0
Large (0.1 < X <= 1)	MM7	gd-like T	0
Large (0.1 < X <= 1)	MM8	gd-like T	0
Large (0.1 < X <= 1)	MM9	gd-like T	0
Large (0.1 < X <= 1)	Healthy1	Treg	0
Large (0.1 < X <= 1)	Healthy2	Treg	0
Large (0.1 < X <= 1)	Healthy3	Treg	0
Large (0.1 < X <= 1)	Healthy4	Treg	0
Large (0.1 < X <= 1)	MGUSSMM1	Treg	0
Large (0.1 < X <= 1)	MGUSSMM2	Treg	0
Large (0.1 < X <= 1)	MGUSSMM3	Treg	0
Large (0.1 < X <= 1)	MGUSSMM4	Treg	0
Large (0.1 < X <= 1)	MGUSSMM5	Treg	0
Large (0.1 < X <= 1)	MGUSSMM6	Treg	0
Large (0.1 < X <= 1)	MGUSSMM7	Treg	0
Large (0.1 < X <= 1)	MGUSSMM8	Treg	0
Large (0.1 < X <= 1)	MM1	Treg	0
Large (0.1 < X <= 1)	MM10	Treg	0
Large (0.1 < X <= 1)	MM2	Treg	0
Large (0.1 < X <= 1)	MM3	Treg	0
Large (0.1 < X <= 1)	MM4	Treg	0
Large (0.1 < X <= 1)	MM5	Treg	0
Large (0.1 < X <= 1)	MM6	Treg	0
Large (0.1 < X <= 1)	MM7	Treg	0
Large (0.1 < X <= 1)	MM8	Treg	0
Large (0.1 < X <= 1)	MM9	Treg	0
Medium (0.01 < X <= 0.1)	Healthy1	CD4 CM	0
Medium (0.01 < X <= 0.1)	Healthy2	CD4 CM	0
Medium (0.01 < X <= 0.1)	Healthy3	CD4 CM	4.4586
Medium (0.01 < X <= 0.1)	Healthy4	CD4 CM	0
Medium (0.01 < X <= 0.1)	MGUSSMM1	CD4 CM	0
Medium (0.01 < X <= 0.1)	MGUSSMM2	CD4 CM	0
Medium (0.01 < X <= 0.1)	MGUSSMM3	CD4 CM	0
Medium (0.01 < X <= 0.1)	MGUSSMM4	CD4 CM	0
Medium (0.01 < X <= 0.1)	MGUSSMM5	CD4 CM	1.66667
Medium (0.01 < X <= 0.1)	MGUSSMM6	CD4 CM	0.611621
Medium (0.01 < X <= 0.1)	MGUSSMM7	CD4 CM	0
Medium (0.01 < X <= 0.1)	MGUSSMM8	CD4 CM	0
Medium (0.01 < X <= 0.1)	MM1	CD4 CM	2.48447
Medium (0.01 < X <= 0.1)	MM10	CD4 CM	0
Medium (0.01 < X <= 0.1)	MM2	CD4 CM	3.22581
Medium (0.01 < X <= 0.1)	MM3	CD4 CM	0
Medium (0.01 < X <= 0.1)	MM4	CD4 CM	0
Medium (0.01 < X <= 0.1)	MM5	CD4 CM	0
Medium (0.01 < X <= 0.1)	MM6	CD4 CM	5
Medium (0.01 < X <= 0.1)	MM7	CD4 CM	0
Medium (0.01 < X <= 0.1)	MM8	CD4 CM	0
Medium (0.01 < X <= 0.1)	MM9	CD4 CM	0
Medium (0.01 < X <= 0.1)	Healthy1	CD4 effector GZMK	0
Medium (0.01 < X <= 0.1)	Healthy2	CD4 effector GZMK	0.5
Medium (0.01 < X <= 0.1)	Healthy3	CD4 effector GZMK	12.1019
Medium (0.01 < X <= 0.1)	Healthy4	CD4 effector GZMK	0
Medium (0.01 < X <= 0.1)	MGUSSMM1	CD4 effector GZMK	0
Medium (0.01 < X <= 0.1)	MGUSSMM2	CD4 effector GZMK	1.36986
Medium (0.01 < X <= 0.1)	MGUSSMM3	CD4 effector GZMK	0
Medium (0.01 < X <= 0.1)	MGUSSMM4	CD4 effector GZMK	1.66667
Medium (0.01 < X <= 0.1)	MGUSSMM5	CD4 effector GZMK	8.33333
Medium (0.01 < X <= 0.1)	MGUSSMM6	CD4 effector GZMK	6.11621
Medium (0.01 < X <= 0.1)	MGUSSMM7	CD4 effector GZMK	0
Medium (0.01 < X <= 0.1)	MGUSSMM8	CD4 effector GZMK	3.48837
Medium (0.01 < X <= 0.1)	MM1	CD4 effector GZMK	14.9068
Medium (0.01 < X <= 0.1)	MM10	CD4 effector GZMK	7.95455
Medium (0.01 < X <= 0.1)	MM2	CD4 effector GZMK	9.67742
Medium (0.01 < X <= 0.1)	MM3	CD4 effector GZMK	0
Medium (0.01 < X <= 0.1)	MM4	CD4 effector GZMK	5.97015
Medium (0.01 < X <= 0.1)	MM5	CD4 effector GZMK	0
Medium (0.01 < X <= 0.1)	MM6	CD4 effector GZMK	0
Medium (0.01 < X <= 0.1)	MM7	CD4 effector GZMK	0
Medium (0.01 < X <= 0.1)	MM8	CD4 effector GZMK	0
Medium (0.01 < X <= 0.1)	MM9	CD4 effector GZMK	0
Medium (0.01 < X <= 0.1)	Healthy1	CD4 EM	0
Medium (0.01 < X <= 0.1)	Healthy2	CD4 EM	0
Medium (0.01 < X <= 0.1)	Healthy3	CD4 EM	5.73248
Medium (0.01 < X <= 0.1)	Healthy4	CD4 EM	1.06383
Medium (0.01 < X <= 0.1)	MGUSSMM1	CD4 EM	0
Medium (0.01 < X <= 0.1)	MGUSSMM2	CD4 EM	1.36986
Medium (0.01 < X <= 0.1)	MGUSSMM3	CD4 EM	0
Medium (0.01 < X <= 0.1)	MGUSSMM4	CD4 EM	8.33333
Medium (0.01 < X <= 0.1)	MGUSSMM5	CD4 EM	5
Medium (0.01 < X <= 0.1)	MGUSSMM6	CD4 EM	1.52905
Medium (0.01 < X <= 0.1)	MGUSSMM7	CD4 EM	0
Medium (0.01 < X <= 0.1)	MGUSSMM8	CD4 EM	1.16279
Medium (0.01 < X <= 0.1)	MM1	CD4 EM	4.96894
Medium (0.01 < X <= 0.1)	MM10	CD4 EM	1.13636
Medium (0.01 < X <= 0.1)	MM2	CD4 EM	3.22581
Medium (0.01 < X <= 0.1)	MM3	CD4 EM	0
Medium (0.01 < X <= 0.1)	MM4	CD4 EM	2.98507
Medium (0.01 < X <= 0.1)	MM5	CD4 EM	0
Medium (0.01 < X <= 0.1)	MM6	CD4 EM	5
Medium (0.01 < X <= 0.1)	MM7	CD4 EM	0
Medium (0.01 < X <= 0.1)	MM8	CD4 EM	0
Medium (0.01 < X <= 0.1)	MM9	CD4 EM	0.456621
Medium (0.01 < X <= 0.1)	Healthy1	CD4 naïve	0
Medium (0.01 < X <= 0.1)	Healthy2	CD4 naïve	1.5
Medium (0.01 < X <= 0.1)	Healthy3	CD4 naïve	14.6497
Medium (0.01 < X <= 0.1)	Healthy4	CD4 naïve	9.57447
Medium (0.01 < X <= 0.1)	MGUSSMM1	CD4 naïve	0.952381
Medium (0.01 < X <= 0.1)	MGUSSMM2	CD4 naïve	2.73973
Medium (0.01 < X <= 0.1)	MGUSSMM3	CD4 naïve	0
Medium (0.01 < X <= 0.1)	MGUSSMM4	CD4 naïve	5
Medium (0.01 < X <= 0.1)	MGUSSMM5	CD4 naïve	15
Medium (0.01 < X <= 0.1)	MGUSSMM6	CD4 naïve	14.9847
Medium (0.01 < X <= 0.1)	MGUSSMM7	CD4 naïve	16.6667
Medium (0.01 < X <= 0.1)	MGUSSMM8	CD4 naïve	9.30233
Medium (0.01 < X <= 0.1)	MM1	CD4 naïve	28.5714
Medium (0.01 < X <= 0.1)	MM10	CD4 naïve	15.9091
Medium (0.01 < X <= 0.1)	MM2	CD4 naïve	45.1613
Medium (0.01 < X <= 0.1)	MM3	CD4 naïve	0
Medium (0.01 < X <= 0.1)	MM4	CD4 naïve	5.97015
Medium (0.01 < X <= 0.1)	MM5	CD4 naïve	8.10811
Medium (0.01 < X <= 0.1)	MM6	CD4 naïve	10
Medium (0.01 < X <= 0.1)	MM7	CD4 naïve	0
Medium (0.01 < X <= 0.1)	MM8	CD4 naïve	0
Medium (0.01 < X <= 0.1)	MM9	CD4 naïve	0.913242
Medium (0.01 < X <= 0.1)	Healthy1	CD4 SCM	0
Medium (0.01 < X <= 0.1)	Healthy2	CD4 SCM	0.5
Medium (0.01 < X <= 0.1)	Healthy3	CD4 SCM	0.636943
Medium (0.01 < X <= 0.1)	Healthy4	CD4 SCM	6.91489
Medium (0.01 < X <= 0.1)	MGUSSMM1	CD4 SCM	3.80952
Medium (0.01 < X <= 0.1)	MGUSSMM2	CD4 SCM	2.73973
Medium (0.01 < X <= 0.1)	MGUSSMM3	CD4 SCM	0
Medium (0.01 < X <= 0.1)	MGUSSMM4	CD4 SCM	3.33333
Medium (0.01 < X <= 0.1)	MGUSSMM5	CD4 SCM	0
Medium (0.01 < X <= 0.1)	MGUSSMM6	CD4 SCM	7.33945
Medium (0.01 < X <= 0.1)	MGUSSMM7	CD4 SCM	33.3333
Medium (0.01 < X <= 0.1)	MGUSSMM8	CD4 SCM	0
Medium (0.01 < X <= 0.1)	MM1	CD4 SCM	5.59006
Medium (0.01 < X <= 0.1)	MM10	CD4 SCM	6.81818
Medium (0.01 < X <= 0.1)	MM2	CD4 SCM	6.45161
Medium (0.01 < X <= 0.1)	MM3	CD4 SCM	0
Medium (0.01 < X <= 0.1)	MM4	CD4 SCM	1.49254
Medium (0.01 < X <= 0.1)	MM5	CD4 SCM	10.8108
Medium (0.01 < X <= 0.1)	MM6	CD4 SCM	0
Medium (0.01 < X <= 0.1)	MM7	CD4 SCM	0
Medium (0.01 < X <= 0.1)	MM8	CD4 SCM	0
Medium (0.01 < X <= 0.1)	MM9	CD4 SCM	0.913242
Medium (0.01 < X <= 0.1)	Healthy1	CD8 CM	0
Medium (0.01 < X <= 0.1)	Healthy2	CD8 CM	15
Medium (0.01 < X <= 0.1)	Healthy3	CD8 CM	13.3758
Medium (0.01 < X <= 0.1)	Healthy4	CD8 CM	6.91489
Medium (0.01 < X <= 0.1)	MGUSSMM1	CD8 CM	31.4286
Medium (0.01 < X <= 0.1)	MGUSSMM2	CD8 CM	4.10959
Medium (0.01 < X <= 0.1)	MGUSSMM3	CD8 CM	0
Medium (0.01 < X <= 0.1)	MGUSSMM4	CD8 CM	23.3333
Medium (0.01 < X <= 0.1)	MGUSSMM5	CD8 CM	8.33333
Medium (0.01 < X <= 0.1)	MGUSSMM6	CD8 CM	9.17431
Medium (0.01 < X <= 0.1)	MGUSSMM7	CD8 CM	0
Medium (0.01 < X <= 0.1)	MGUSSMM8	CD8 CM	22.093
Medium (0.01 < X <= 0.1)	MM1	CD8 CM	9.31677
Medium (0.01 < X <= 0.1)	MM10	CD8 CM	18.1818
Medium (0.01 < X <= 0.1)	MM2	CD8 CM	0
Medium (0.01 < X <= 0.1)	MM3	CD8 CM	0
Medium (0.01 < X <= 0.1)	MM4	CD8 CM	25.3731
Medium (0.01 < X <= 0.1)	MM5	CD8 CM	18.9189
Medium (0.01 < X <= 0.1)	MM6	CD8 CM	10
Medium (0.01 < X <= 0.1)	MM7	CD8 CM	14.8148
Medium (0.01 < X <= 0.1)	MM8	CD8 CM	20.9677
Medium (0.01 < X <= 0.1)	MM9	CD8 CM	19.6347
Medium (0.01 < X <= 0.1)	Healthy1	CD8 effector GZMK	0
Medium (0.01 < X <= 0.1)	Healthy2	CD8 effector GZMK	44
Medium (0.01 < X <= 0.1)	Healthy3	CD8 effector GZMK	16.5605
Medium (0.01 < X <= 0.1)	Healthy4	CD8 effector GZMK	47.8723
Medium (0.01 < X <= 0.1)	MGUSSMM1	CD8 effector GZMK	33.3333
Medium (0.01 < X <= 0.1)	MGUSSMM2	CD8 effector GZMK	45.2055
Medium (0.01 < X <= 0.1)	MGUSSMM3	CD8 effector GZMK	0
Medium (0.01 < X <= 0.1)	MGUSSMM4	CD8 effector GZMK	28.3333
Medium (0.01 < X <= 0.1)	MGUSSMM5	CD8 effector GZMK	23.3333
Medium (0.01 < X <= 0.1)	MGUSSMM6	CD8 effector GZMK	6.72783
Medium (0.01 < X <= 0.1)	MGUSSMM7	CD8 effector GZMK	0
Medium (0.01 < X <= 0.1)	MGUSSMM8	CD8 effector GZMK	46.5116
Medium (0.01 < X <= 0.1)	MM1	CD8 effector GZMK	17.3913
Medium (0.01 < X <= 0.1)	MM10	CD8 effector GZMK	21.5909
Medium (0.01 < X <= 0.1)	MM2	CD8 effector GZMK	12.9032
Medium (0.01 < X <= 0.1)	MM3	CD8 effector GZMK	0
Medium (0.01 < X <= 0.1)	MM4	CD8 effector GZMK	35.8209
Medium (0.01 < X <= 0.1)	MM5	CD8 effector GZMK	48.6486
Medium (0.01 < X <= 0.1)	MM6	CD8 effector GZMK	40
Medium (0.01 < X <= 0.1)	MM7	CD8 effector GZMK	18.5185
Medium (0.01 < X <= 0.1)	MM8	CD8 effector GZMK	59.6774
Medium (0.01 < X <= 0.1)	MM9	CD8 effector GZMK	54.3379
Medium (0.01 < X <= 0.1)	Healthy1	CD8 EM GZMK	0
Medium (0.01 < X <= 0.1)	Healthy2	CD8 EM GZMK	29
Medium (0.01 < X <= 0.1)	Healthy3	CD8 EM GZMK	7.64331
Medium (0.01 < X <= 0.1)	Healthy4	CD8 EM GZMK	5.85106
Medium (0.01 < X <= 0.1)	MGUSSMM1	CD8 EM GZMK	20.9524
Medium (0.01 < X <= 0.1)	MGUSSMM2	CD8 EM GZMK	10.9589
Medium (0.01 < X <= 0.1)	MGUSSMM3	CD8 EM GZMK	0
Medium (0.01 < X <= 0.1)	MGUSSMM4	CD8 EM GZMK	0
Medium (0.01 < X <= 0.1)	MGUSSMM5	CD8 EM GZMK	36.6667
Medium (0.01 < X <= 0.1)	MGUSSMM6	CD8 EM GZMK	44.3425
Medium (0.01 < X <= 0.1)	MGUSSMM7	CD8 EM GZMK	33.3333
Medium (0.01 < X <= 0.1)	MGUSSMM8	CD8 EM GZMK	3.48837
Medium (0.01 < X <= 0.1)	MM1	CD8 EM GZMK	3.72671
Medium (0.01 < X <= 0.1)	MM10	CD8 EM GZMK	1.13636
Medium (0.01 < X <= 0.1)	MM2	CD8 EM GZMK	3.22581
Medium (0.01 < X <= 0.1)	MM3	CD8 EM GZMK	0
Medium (0.01 < X <= 0.1)	MM4	CD8 EM GZMK	0
Medium (0.01 < X <= 0.1)	MM5	CD8 EM GZMK	0
Medium (0.01 < X <= 0.1)	MM6	CD8 EM GZMK	5
Medium (0.01 < X <= 0.1)	MM7	CD8 EM GZMK	44.4444
Medium (0.01 < X <= 0.1)	MM8	CD8 EM GZMK	0
Medium (0.01 < X <= 0.1)	MM9	CD8 EM GZMK	15.5251
Medium (0.01 < X <= 0.1)	Healthy1	CD8 TOX	0
Medium (0.01 < X <= 0.1)	Healthy2	CD8 TOX	0
Medium (0.01 < X <= 0.1)	Healthy3	CD8 TOX	0
Medium (0.01 < X <= 0.1)	Healthy4	CD8 TOX	0
Medium (0.01 < X <= 0.1)	MGUSSMM1	CD8 TOX	0
Medium (0.01 < X <= 0.1)	MGUSSMM2	CD8 TOX	0
Medium (0.01 < X <= 0.1)	MGUSSMM3	CD8 TOX	0
Medium (0.01 < X <= 0.1)	MGUSSMM4	CD8 TOX	0
Medium (0.01 < X <= 0.1)	MGUSSMM5	CD8 TOX	0
Medium (0.01 < X <= 0.1)	MGUSSMM6	CD8 TOX	0
Medium (0.01 < X <= 0.1)	MGUSSMM7	CD8 TOX	0
Medium (0.01 < X <= 0.1)	MGUSSMM8	CD8 TOX	0
Medium (0.01 < X <= 0.1)	MM1	CD8 TOX	0
Medium (0.01 < X <= 0.1)	MM10	CD8 TOX	0
Medium (0.01 < X <= 0.1)	MM2	CD8 TOX	0
Medium (0.01 < X <= 0.1)	MM3	CD8 TOX	0
Medium (0.01 < X <= 0.1)	MM4	CD8 TOX	0
Medium (0.01 < X <= 0.1)	MM5	CD8 TOX	0
Medium (0.01 < X <= 0.1)	MM6	CD8 TOX	0
Medium (0.01 < X <= 0.1)	MM7	CD8 TOX	0
Medium (0.01 < X <= 0.1)	MM8	CD8 TOX	0
Medium (0.01 < X <= 0.1)	MM9	CD8 TOX	0
Medium (0.01 < X <= 0.1)	Healthy1	CD8 GZMB	0
Medium (0.01 < X <= 0.1)	Healthy2	CD8 GZMB	9
Medium (0.01 < X <= 0.1)	Healthy3	CD8 GZMB	12.1019
Medium (0.01 < X <= 0.1)	Healthy4	CD8 GZMB	16.4894
Medium (0.01 < X <= 0.1)	MGUSSMM1	CD8 GZMB	9.52381
Medium (0.01 < X <= 0.1)	MGUSSMM2	CD8 GZMB	30.137
Medium (0.01 < X <= 0.1)	MGUSSMM3	CD8 GZMB	0
Medium (0.01 < X <= 0.1)	MGUSSMM4	CD8 GZMB	28.3333
Medium (0.01 < X <= 0.1)	MGUSSMM5	CD8 GZMB	1.66667
Medium (0.01 < X <= 0.1)	MGUSSMM6	CD8 GZMB	2.44648
Medium (0.01 < X <= 0.1)	MGUSSMM7	CD8 GZMB	0
Medium (0.01 < X <= 0.1)	MGUSSMM8	CD8 GZMB	4.65116
Medium (0.01 < X <= 0.1)	MM1	CD8 GZMB	5.59006
Medium (0.01 < X <= 0.1)	MM10	CD8 GZMB	23.8636
Medium (0.01 < X <= 0.1)	MM2	CD8 GZMB	0
Medium (0.01 < X <= 0.1)	MM3	CD8 GZMB	0
Medium (0.01 < X <= 0.1)	MM4	CD8 GZMB	16.4179
Medium (0.01 < X <= 0.1)	MM5	CD8 GZMB	10.8108
Medium (0.01 < X <= 0.1)	MM6	CD8 GZMB	25
Medium (0.01 < X <= 0.1)	MM7	CD8 GZMB	18.5185
Medium (0.01 < X <= 0.1)	MM8	CD8 GZMB	13.7097
Medium (0.01 < X <= 0.1)	MM9	CD8 GZMB	3.65297
Medium (0.01 < X <= 0.1)	Healthy1	CD8 GZMK PRF1	0
Medium (0.01 < X <= 0.1)	Healthy2	CD8 GZMK PRF1	0
Medium (0.01 < X <= 0.1)	Healthy3	CD8 GZMK PRF1	0
Medium (0.01 < X <= 0.1)	Healthy4	CD8 GZMK PRF1	0
Medium (0.01 < X <= 0.1)	MGUSSMM1	CD8 GZMK PRF1	0
Medium (0.01 < X <= 0.1)	MGUSSMM2	CD8 GZMK PRF1	0
Medium (0.01 < X <= 0.1)	MGUSSMM3	CD8 GZMK PRF1	0
Medium (0.01 < X <= 0.1)	MGUSSMM4	CD8 GZMK PRF1	0
Medium (0.01 < X <= 0.1)	MGUSSMM5	CD8 GZMK PRF1	0
Medium (0.01 < X <= 0.1)	MGUSSMM6	CD8 GZMK PRF1	0
Medium (0.01 < X <= 0.1)	MGUSSMM7	CD8 GZMK PRF1	0
Medium (0.01 < X <= 0.1)	MGUSSMM8	CD8 GZMK PRF1	0
Medium (0.01 < X <= 0.1)	MM1	CD8 GZMK PRF1	1.24224
Medium (0.01 < X <= 0.1)	MM10	CD8 GZMK PRF1	0
Medium (0.01 < X <= 0.1)	MM2	CD8 GZMK PRF1	0
Medium (0.01 < X <= 0.1)	MM3	CD8 GZMK PRF1	0
Medium (0.01 < X <= 0.1)	MM4	CD8 GZMK PRF1	0
Medium (0.01 < X <= 0.1)	MM5	CD8 GZMK PRF1	0
Medium (0.01 < X <= 0.1)	MM6	CD8 GZMK PRF1	0
Medium (0.01 < X <= 0.1)	MM7	CD8 GZMK PRF1	0
Medium (0.01 < X <= 0.1)	MM8	CD8 GZMK PRF1	4.83871
Medium (0.01 < X <= 0.1)	MM9	CD8 GZMK PRF1	2.73973
Medium (0.01 < X <= 0.1)	Healthy1	CD8 naïve	0
Medium (0.01 < X <= 0.1)	Healthy2	CD8 naïve	0.5
Medium (0.01 < X <= 0.1)	Healthy3	CD8 naïve	7.64331
Medium (0.01 < X <= 0.1)	Healthy4	CD8 naïve	0.531915
Medium (0.01 < X <= 0.1)	MGUSSMM1	CD8 naïve	0
Medium (0.01 < X <= 0.1)	MGUSSMM2	CD8 naïve	0
Medium (0.01 < X <= 0.1)	MGUSSMM3	CD8 naïve	0
Medium (0.01 < X <= 0.1)	MGUSSMM4	CD8 naïve	1.66667
Medium (0.01 < X <= 0.1)	MGUSSMM5	CD8 naïve	0
Medium (0.01 < X <= 0.1)	MGUSSMM6	CD8 naïve	3.66972
Medium (0.01 < X <= 0.1)	MGUSSMM7	CD8 naïve	16.6667
Medium (0.01 < X <= 0.1)	MGUSSMM8	CD8 naïve	5.81395
Medium (0.01 < X <= 0.1)	MM1	CD8 naïve	3.72671
Medium (0.01 < X <= 0.1)	MM10	CD8 naïve	2.27273
Medium (0.01 < X <= 0.1)	MM2	CD8 naïve	6.45161
Medium (0.01 < X <= 0.1)	MM3	CD8 naïve	0
Medium (0.01 < X <= 0.1)	MM4	CD8 naïve	2.98507
Medium (0.01 < X <= 0.1)	MM5	CD8 naïve	0
Medium (0.01 < X <= 0.1)	MM6	CD8 naïve	0
Medium (0.01 < X <= 0.1)	MM7	CD8 naïve	0
Medium (0.01 < X <= 0.1)	MM8	CD8 naïve	0
Medium (0.01 < X <= 0.1)	MM9	CD8 naïve	0.913242
Medium (0.01 < X <= 0.1)	Healthy1	Double negative	0
Medium (0.01 < X <= 0.1)	Healthy2	Double negative	0
Medium (0.01 < X <= 0.1)	Healthy3	Double negative	1.91083
Medium (0.01 < X <= 0.1)	Healthy4	Double negative	3.7234
Medium (0.01 < X <= 0.1)	MGUSSMM1	Double negative	0
Medium (0.01 < X <= 0.1)	MGUSSMM2	Double negative	1.36986
Medium (0.01 < X <= 0.1)	MGUSSMM3	Double negative	0
Medium (0.01 < X <= 0.1)	MGUSSMM4	Double negative	0
Medium (0.01 < X <= 0.1)	MGUSSMM5	Double negative	0
Medium (0.01 < X <= 0.1)	MGUSSMM6	Double negative	0.917431
Medium (0.01 < X <= 0.1)	MGUSSMM7	Double negative	0
Medium (0.01 < X <= 0.1)	MGUSSMM8	Double negative	2.32558
Medium (0.01 < X <= 0.1)	MM1	Double negative	0
Medium (0.01 < X <= 0.1)	MM10	Double negative	0
Medium (0.01 < X <= 0.1)	MM2	Double negative	3.22581
Medium (0.01 < X <= 0.1)	MM3	Double negative	0
Medium (0.01 < X <= 0.1)	MM4	Double negative	1.49254
Medium (0.01 < X <= 0.1)	MM5	Double negative	0
Medium (0.01 < X <= 0.1)	MM6	Double negative	0
Medium (0.01 < X <= 0.1)	MM7	Double negative	3.7037
Medium (0.01 < X <= 0.1)	MM8	Double negative	0
Medium (0.01 < X <= 0.1)	MM9	Double negative	0
Medium (0.01 < X <= 0.1)	Healthy1	Double positive	0
Medium (0.01 < X <= 0.1)	Healthy2	Double positive	0
Medium (0.01 < X <= 0.1)	Healthy3	Double positive	0
Medium (0.01 < X <= 0.1)	Healthy4	Double positive	0.531915
Medium (0.01 < X <= 0.1)	MGUSSMM1	Double positive	0
Medium (0.01 < X <= 0.1)	MGUSSMM2	Double positive	0
Medium (0.01 < X <= 0.1)	MGUSSMM3	Double positive	0
Medium (0.01 < X <= 0.1)	MGUSSMM4	Double positive	0
Medium (0.01 < X <= 0.1)	MGUSSMM5	Double positive	0
Medium (0.01 < X <= 0.1)	MGUSSMM6	Double positive	0.30581
Medium (0.01 < X <= 0.1)	MGUSSMM7	Double positive	0
Medium (0.01 < X <= 0.1)	MGUSSMM8	Double positive	0
Medium (0.01 < X <= 0.1)	MM1	Double positive	0
Medium (0.01 < X <= 0.1)	MM10	Double positive	0
Medium (0.01 < X <= 0.1)	MM2	Double positive	0
Medium (0.01 < X <= 0.1)	MM3	Double positive	0
Medium (0.01 < X <= 0.1)	MM4	Double positive	0
Medium (0.01 < X <= 0.1)	MM5	Double positive	0
Medium (0.01 < X <= 0.1)	MM6	Double positive	0
Medium (0.01 < X <= 0.1)	MM7	Double positive	0
Medium (0.01 < X <= 0.1)	MM8	Double positive	0
Medium (0.01 < X <= 0.1)	MM9	Double positive	0.456621
Medium (0.01 < X <= 0.1)	Healthy1	gd-like T	0
Medium (0.01 < X <= 0.1)	Healthy2	gd-like T	0
Medium (0.01 < X <= 0.1)	Healthy3	gd-like T	1.91083
Medium (0.01 < X <= 0.1)	Healthy4	gd-like T	0
Medium (0.01 < X <= 0.1)	MGUSSMM1	gd-like T	0
Medium (0.01 < X <= 0.1)	MGUSSMM2	gd-like T	0
Medium (0.01 < X <= 0.1)	MGUSSMM3	gd-like T	0
Medium (0.01 < X <= 0.1)	MGUSSMM4	gd-like T	0
Medium (0.01 < X <= 0.1)	MGUSSMM5	gd-like T	0
Medium (0.01 < X <= 0.1)	MGUSSMM6	gd-like T	0
Medium (0.01 < X <= 0.1)	MGUSSMM7	gd-like T	0
Medium (0.01 < X <= 0.1)	MGUSSMM8	gd-like T	0
Medium (0.01 < X <= 0.1)	MM1	gd-like T	0
Medium (0.01 < X <= 0.1)	MM10	gd-like T	0
Medium (0.01 < X <= 0.1)	MM2	gd-like T	0
Medium (0.01 < X <= 0.1)	MM3	gd-like T	0
Medium (0.01 < X <= 0.1)	MM4	gd-like T	0
Medium (0.01 < X <= 0.1)	MM5	gd-like T	0
Medium (0.01 < X <= 0.1)	MM6	gd-like T	0
Medium (0.01 < X <= 0.1)	MM7	gd-like T	0
Medium (0.01 < X <= 0.1)	MM8	gd-like T	0.806452
Medium (0.01 < X <= 0.1)	MM9	gd-like T	0
Medium (0.01 < X <= 0.1)	Healthy1	Treg	0
Medium (0.01 < X <= 0.1)	Healthy2	Treg	0
Medium (0.01 < X <= 0.1)	Healthy3	Treg	1.27389
Medium (0.01 < X <= 0.1)	Healthy4	Treg	0.531915
Medium (0.01 < X <= 0.1)	MGUSSMM1	Treg	0
Medium (0.01 < X <= 0.1)	MGUSSMM2	Treg	0
Medium (0.01 < X <= 0.1)	MGUSSMM3	Treg	0
Medium (0.01 < X <= 0.1)	MGUSSMM4	Treg	0
Medium (0.01 < X <= 0.1)	MGUSSMM5	Treg	0
Medium (0.01 < X <= 0.1)	MGUSSMM6	Treg	1.83486
Medium (0.01 < X <= 0.1)	MGUSSMM7	Treg	0
Medium (0.01 < X <= 0.1)	MGUSSMM8	Treg	1.16279
Medium (0.01 < X <= 0.1)	MM1	Treg	2.48447
Medium (0.01 < X <= 0.1)	MM10	Treg	1.13636
Medium (0.01 < X <= 0.1)	MM2	Treg	6.45161
Medium (0.01 < X <= 0.1)	MM3	Treg	0
Medium (0.01 < X <= 0.1)	MM4	Treg	1.49254
Medium (0.01 < X <= 0.1)	MM5	Treg	2.7027
Medium (0.01 < X <= 0.1)	MM6	Treg	0
Medium (0.01 < X <= 0.1)	MM7	Treg	0
Medium (0.01 < X <= 0.1)	MM8	Treg	0
Medium (0.01 < X <= 0.1)	MM9	Treg	0.456621
Small (0 < X <= 0.01)	Healthy1	CD4 CM	24.4444
Small (0 < X <= 0.01)	Healthy1	CD4 effector GZMK	35.5556
Small (0 < X <= 0.01)	Healthy1	CD4 EM	6.66667
Small (0 < X <= 0.01)	Healthy1	CD4 naïve	13.3333
Small (0 < X <= 0.01)	Healthy1	CD4 SCM	4.44444
Small (0 < X <= 0.01)	Healthy1	CD8 CM	0
Small (0 < X <= 0.01)	Healthy1	CD8 effector GZMK	6.66667
Small (0 < X <= 0.01)	Healthy1	CD8 EM GZMK	2.22222
Small (0 < X <= 0.01)	Healthy1	CD8 TOX	0
Small (0 < X <= 0.01)	Healthy1	CD8 GZMB	0
Small (0 < X <= 0.01)	Healthy1	CD8 GZMK PRF1	0
Small (0 < X <= 0.01)	Healthy1	CD8 naïve	4.44444
Small (0 < X <= 0.01)	Healthy1	Double negative	0
Small (0 < X <= 0.01)	Healthy1	Double positive	0
Small (0 < X <= 0.01)	Healthy1	gd-like T	0
Small (0 < X <= 0.01)	Healthy1	Treg	2.22222
Small (0 < X <= 0.01)	Healthy2	CD4 CM	4.93662
Small (0 < X <= 0.01)	Healthy2	CD4 effector GZMK	11.074
Small (0 < X <= 0.01)	Healthy2	CD4 EM	5.93729
Small (0 < X <= 0.01)	Healthy2	CD4 naïve	27.3516
Small (0 < X <= 0.01)	Healthy2	CD4 SCM	13.8759
Small (0 < X <= 0.01)	Healthy2	CD8 CM	2.80187
Small (0 < X <= 0.01)	Healthy2	CD8 effector GZMK	11.3409
Small (0 < X <= 0.01)	Healthy2	CD8 EM GZMK	4.60307
Small (0 < X <= 0.01)	Healthy2	CD8 TOX	0
Small (0 < X <= 0.01)	Healthy2	CD8 GZMB	1.13409
Small (0 < X <= 0.01)	Healthy2	CD8 GZMK PRF1	0.466978
Small (0 < X <= 0.01)	Healthy2	CD8 naïve	9.13943
Small (0 < X <= 0.01)	Healthy2	Double negative	2.80187
Small (0 < X <= 0.01)	Healthy2	Double positive	1.60107
Small (0 < X <= 0.01)	Healthy2	gd-like T	0
Small (0 < X <= 0.01)	Healthy2	Treg	2.93529
Small (0 < X <= 0.01)	Healthy3	CD4 CM	9.40431
Small (0 < X <= 0.01)	Healthy3	CD4 effector GZMK	16.654
Small (0 < X <= 0.01)	Healthy3	CD4 EM	6.43853
Small (0 < X <= 0.01)	Healthy3	CD4 naïve	30.6717
Small (0 < X <= 0.01)	Healthy3	CD4 SCM	9.02408
Small (0 < X <= 0.01)	Healthy3	CD8 CM	2.15463
Small (0 < X <= 0.01)	Healthy3	CD8 effector GZMK	3.4474
Small (0 < X <= 0.01)	Healthy3	CD8 EM GZMK	1.90114
Small (0 < X <= 0.01)	Healthy3	CD8 TOX	0
Small (0 < X <= 0.01)	Healthy3	CD8 GZMB	1.16603
Small (0 < X <= 0.01)	Healthy3	CD8 GZMK PRF1	0.17744
Small (0 < X <= 0.01)	Healthy3	CD8 naïve	11.7871
Small (0 < X <= 0.01)	Healthy3	Double negative	0.608365
Small (0 < X <= 0.01)	Healthy3	Double positive	1.95184
Small (0 < X <= 0.01)	Healthy3	gd-like T	0
Small (0 < X <= 0.01)	Healthy3	Treg	4.61343
Small (0 < X <= 0.01)	Healthy4	CD4 CM	5.42986
Small (0 < X <= 0.01)	Healthy4	CD4 effector GZMK	13.7557
Small (0 < X <= 0.01)	Healthy4	CD4 EM	7.14932
Small (0 < X <= 0.01)	Healthy4	CD4 naïve	25.0679
Small (0 < X <= 0.01)	Healthy4	CD4 SCM	17.5566
Small (0 < X <= 0.01)	Healthy4	CD8 CM	1.17647
Small (0 < X <= 0.01)	Healthy4	CD8 effector GZMK	7.69231
Small (0 < X <= 0.01)	Healthy4	CD8 EM GZMK	3.16742
Small (0 < X <= 0.01)	Healthy4	CD8 TOX	0
Small (0 < X <= 0.01)	Healthy4	CD8 GZMB	2.44344
Small (0 < X <= 0.01)	Healthy4	CD8 GZMK PRF1	0.81448
Small (0 < X <= 0.01)	Healthy4	CD8 naïve	4.0724
Small (0 < X <= 0.01)	Healthy4	Double negative	2.89593
Small (0 < X <= 0.01)	Healthy4	Double positive	1.71946
Small (0 < X <= 0.01)	Healthy4	gd-like T	0.452489
Small (0 < X <= 0.01)	Healthy4	Treg	6.60633
Small (0 < X <= 0.01)	MGUSSMM1	CD4 CM	0.729927
Small (0 < X <= 0.01)	MGUSSMM1	CD4 effector GZMK	7.66423
Small (0 < X <= 0.01)	MGUSSMM1	CD4 EM	3.64964
Small (0 < X <= 0.01)	MGUSSMM1	CD4 naïve	21.8978
Small (0 < X <= 0.01)	MGUSSMM1	CD4 SCM	16.4234
Small (0 < X <= 0.01)	MGUSSMM1	CD8 CM	9.48905
Small (0 < X <= 0.01)	MGUSSMM1	CD8 effector GZMK	15.6934
Small (0 < X <= 0.01)	MGUSSMM1	CD8 EM GZMK	8.0292
Small (0 < X <= 0.01)	MGUSSMM1	CD8 TOX	0
Small (0 < X <= 0.01)	MGUSSMM1	CD8 GZMB	6.20438
Small (0 < X <= 0.01)	MGUSSMM1	CD8 GZMK PRF1	0.729927
Small (0 < X <= 0.01)	MGUSSMM1	CD8 naïve	4.37956
Small (0 < X <= 0.01)	MGUSSMM1	Double negative	0.364964
Small (0 < X <= 0.01)	MGUSSMM1	Double positive	0
Small (0 < X <= 0.01)	MGUSSMM1	gd-like T	0
Small (0 < X <= 0.01)	MGUSSMM1	Treg	4.74453
Small (0 < X <= 0.01)	MGUSSMM2	CD4 CM	9.89505
Small (0 < X <= 0.01)	MGUSSMM2	CD4 effector GZMK	33.4333
Small (0 < X <= 0.01)	MGUSSMM2	CD4 EM	11.0945
Small (0 < X <= 0.01)	MGUSSMM2	CD4 naïve	15.8921
Small (0 < X <= 0.01)	MGUSSMM2	CD4 SCM	6.14693
Small (0 < X <= 0.01)	MGUSSMM2	CD8 CM	1.49925
Small (0 < X <= 0.01)	MGUSSMM2	CD8 effector GZMK	8.54573
Small (0 < X <= 0.01)	MGUSSMM2	CD8 EM GZMK	2.9985
Small (0 < X <= 0.01)	MGUSSMM2	CD8 TOX	0
Small (0 < X <= 0.01)	MGUSSMM2	CD8 GZMB	1.1994
Small (0 < X <= 0.01)	MGUSSMM2	CD8 GZMK PRF1	0.29985
Small (0 < X <= 0.01)	MGUSSMM2	CD8 naïve	3.14843
Small (0 < X <= 0.01)	MGUSSMM2	Double negative	0.89955
Small (0 < X <= 0.01)	MGUSSMM2	Double positive	2.9985
Small (0 < X <= 0.01)	MGUSSMM2	gd-like T	0
Small (0 < X <= 0.01)	MGUSSMM2	Treg	1.94903
Small (0 < X <= 0.01)	MGUSSMM3	CD4 CM	14.2857
Small (0 < X <= 0.01)	MGUSSMM3	CD4 effector GZMK	71.4286
Small (0 < X <= 0.01)	MGUSSMM3	CD4 EM	0
Small (0 < X <= 0.01)	MGUSSMM3	CD4 naïve	14.2857
Small (0 < X <= 0.01)	MGUSSMM3	CD4 SCM	0
Small (0 < X <= 0.01)	MGUSSMM3	CD8 CM	0
Small (0 < X <= 0.01)	MGUSSMM3	CD8 effector GZMK	0
Small (0 < X <= 0.01)	MGUSSMM3	CD8 EM GZMK	0
Small (0 < X <= 0.01)	MGUSSMM3	CD8 TOX	0
Small (0 < X <= 0.01)	MGUSSMM3	CD8 GZMB	0
Small (0 < X <= 0.01)	MGUSSMM3	CD8 GZMK PRF1	0
Small (0 < X <= 0.01)	MGUSSMM3	CD8 naïve	0
Small (0 < X <= 0.01)	MGUSSMM3	Double negative	0
Small (0 < X <= 0.01)	MGUSSMM3	Double positive	0
Small (0 < X <= 0.01)	MGUSSMM3	gd-like T	0
Small (0 < X <= 0.01)	MGUSSMM3	Treg	0
Small (0 < X <= 0.01)	MGUSSMM4	CD4 CM	0.578035
Small (0 < X <= 0.01)	MGUSSMM4	CD4 effector GZMK	10.79
Small (0 < X <= 0.01)	MGUSSMM4	CD4 EM	14.2582
Small (0 < X <= 0.01)	MGUSSMM4	CD4 naïve	31.7919
Small (0 < X <= 0.01)	MGUSSMM4	CD4 SCM	13.2948
Small (0 < X <= 0.01)	MGUSSMM4	CD8 CM	4.62428
Small (0 < X <= 0.01)	MGUSSMM4	CD8 effector GZMK	7.89981
Small (0 < X <= 0.01)	MGUSSMM4	CD8 EM GZMK	2.11946
Small (0 < X <= 0.01)	MGUSSMM4	CD8 TOX	0
Small (0 < X <= 0.01)	MGUSSMM4	CD8 GZMB	3.85356
Small (0 < X <= 0.01)	MGUSSMM4	CD8 GZMK PRF1	0.770713
Small (0 < X <= 0.01)	MGUSSMM4	CD8 naïve	2.31214
Small (0 < X <= 0.01)	MGUSSMM4	Double negative	1.7341
Small (0 < X <= 0.01)	MGUSSMM4	Double positive	2.50482
Small (0 < X <= 0.01)	MGUSSMM4	gd-like T	0
Small (0 < X <= 0.01)	MGUSSMM4	Treg	3.46821
Small (0 < X <= 0.01)	MGUSSMM5	CD4 CM	5.76577
Small (0 < X <= 0.01)	MGUSSMM5	CD4 effector GZMK	18.1982
Small (0 < X <= 0.01)	MGUSSMM5	CD4 EM	7.20721
Small (0 < X <= 0.01)	MGUSSMM5	CD4 naïve	32.7928
Small (0 < X <= 0.01)	MGUSSMM5	CD4 SCM	5.22523
Small (0 < X <= 0.01)	MGUSSMM5	CD8 CM	2.52252
Small (0 < X <= 0.01)	MGUSSMM5	CD8 effector GZMK	5.04505
Small (0 < X <= 0.01)	MGUSSMM5	CD8 EM GZMK	5.22523
Small (0 < X <= 0.01)	MGUSSMM5	CD8 TOX	0
Small (0 < X <= 0.01)	MGUSSMM5	CD8 GZMB	0.36036
Small (0 < X <= 0.01)	MGUSSMM5	CD8 GZMK PRF1	0.18018
Small (0 < X <= 0.01)	MGUSSMM5	CD8 naïve	10.4505
Small (0 < X <= 0.01)	MGUSSMM5	Double negative	1.08108
Small (0 < X <= 0.01)	MGUSSMM5	Double positive	2.52252
Small (0 < X <= 0.01)	MGUSSMM5	gd-like T	0
Small (0 < X <= 0.01)	MGUSSMM5	Treg	3.42342
Small (0 < X <= 0.01)	MGUSSMM6	CD4 CM	2.81577
Small (0 < X <= 0.01)	MGUSSMM6	CD4 effector GZMK	11.5044
Small (0 < X <= 0.01)	MGUSSMM6	CD4 EM	5.06838
Small (0 < X <= 0.01)	MGUSSMM6	CD4 naïve	28.4795
Small (0 < X <= 0.01)	MGUSSMM6	CD4 SCM	17.6187
Small (0 < X <= 0.01)	MGUSSMM6	CD8 CM	5.87289
Small (0 < X <= 0.01)	MGUSSMM6	CD8 effector GZMK	5.63154
Small (0 < X <= 0.01)	MGUSSMM6	CD8 EM GZMK	7.9646
Small (0 < X <= 0.01)	MGUSSMM6	CD8 TOX	0
Small (0 < X <= 0.01)	MGUSSMM6	CD8 GZMB	1.76991
Small (0 < X <= 0.01)	MGUSSMM6	CD8 GZMK PRF1	0.402253
Small (0 < X <= 0.01)	MGUSSMM6	CD8 naïve	7.4819
Small (0 < X <= 0.01)	MGUSSMM6	Double negative	0.804505
Small (0 < X <= 0.01)	MGUSSMM6	Double positive	0.965406
Small (0 < X <= 0.01)	MGUSSMM6	gd-like T	0
Small (0 < X <= 0.01)	MGUSSMM6	Treg	3.62027
Small (0 < X <= 0.01)	MGUSSMM7	CD4 CM	2.31214
Small (0 < X <= 0.01)	MGUSSMM7	CD4 effector GZMK	9.82659
Small (0 < X <= 0.01)	MGUSSMM7	CD4 EM	4.62428
Small (0 < X <= 0.01)	MGUSSMM7	CD4 naïve	32.948
Small (0 < X <= 0.01)	MGUSSMM7	CD4 SCM	17.9191
Small (0 < X <= 0.01)	MGUSSMM7	CD8 CM	5.20231
Small (0 < X <= 0.01)	MGUSSMM7	CD8 effector GZMK	6.35838
Small (0 < X <= 0.01)	MGUSSMM7	CD8 EM GZMK	8.67052
Small (0 < X <= 0.01)	MGUSSMM7	CD8 TOX	0
Small (0 < X <= 0.01)	MGUSSMM7	CD8 GZMB	0.578035
Small (0 < X <= 0.01)	MGUSSMM7	CD8 GZMK PRF1	0.578035
Small (0 < X <= 0.01)	MGUSSMM7	CD8 naïve	4.04624
Small (0 < X <= 0.01)	MGUSSMM7	Double negative	1.15607
Small (0 < X <= 0.01)	MGUSSMM7	Double positive	0.578035
Small (0 < X <= 0.01)	MGUSSMM7	gd-like T	0
Small (0 < X <= 0.01)	MGUSSMM7	Treg	5.20231
Small (0 < X <= 0.01)	MGUSSMM8	CD4 CM	2.61044
Small (0 < X <= 0.01)	MGUSSMM8	CD4 effector GZMK	11.245
Small (0 < X <= 0.01)	MGUSSMM8	CD4 EM	2.00803
Small (0 < X <= 0.01)	MGUSSMM8	CD4 naïve	33.3333
Small (0 < X <= 0.01)	MGUSSMM8	CD4 SCM	14.8594
Small (0 < X <= 0.01)	MGUSSMM8	CD8 CM	2.40964
Small (0 < X <= 0.01)	MGUSSMM8	CD8 effector GZMK	8.83534
Small (0 < X <= 0.01)	MGUSSMM8	CD8 EM GZMK	3.01205
Small (0 < X <= 0.01)	MGUSSMM8	CD8 TOX	0
Small (0 < X <= 0.01)	MGUSSMM8	CD8 GZMB	1.80723
Small (0 < X <= 0.01)	MGUSSMM8	CD8 GZMK PRF1	0
Small (0 < X <= 0.01)	MGUSSMM8	CD8 naïve	12.8514
Small (0 < X <= 0.01)	MGUSSMM8	Double negative	1.00402
Small (0 < X <= 0.01)	MGUSSMM8	Double positive	1.00402
Small (0 < X <= 0.01)	MGUSSMM8	gd-like T	0
Small (0 < X <= 0.01)	MGUSSMM8	Treg	5.02008
Small (0 < X <= 0.01)	MM1	CD4 CM	5.09479
Small (0 < X <= 0.01)	MM1	CD4 effector GZMK	12.4408
Small (0 < X <= 0.01)	MM1	CD4 EM	5.09479
Small (0 < X <= 0.01)	MM1	CD4 naïve	27.8436
Small (0 < X <= 0.01)	MM1	CD4 SCM	8.88626
Small (0 < X <= 0.01)	MM1	CD8 CM	8.05687
Small (0 < X <= 0.01)	MM1	CD8 effector GZMK	15.8768
Small (0 < X <= 0.01)	MM1	CD8 EM GZMK	3.79147
Small (0 < X <= 0.01)	MM1	CD8 TOX	0
Small (0 < X <= 0.01)	MM1	CD8 GZMB	4.38389
Small (0 < X <= 0.01)	MM1	CD8 GZMK PRF1	0.35545
Small (0 < X <= 0.01)	MM1	CD8 naïve	2.25118
Small (0 < X <= 0.01)	MM1	Double negative	0.473934
Small (0 < X <= 0.01)	MM1	Double positive	1.89573
Small (0 < X <= 0.01)	MM1	gd-like T	0
Small (0 < X <= 0.01)	MM1	Treg	3.5545
Small (0 < X <= 0.01)	MM10	CD4 CM	2.68199
Small (0 < X <= 0.01)	MM10	CD4 effector GZMK	10.728
Small (0 < X <= 0.01)	MM10	CD4 EM	4.98084
Small (0 < X <= 0.01)	MM10	CD4 naïve	42.1456
Small (0 < X <= 0.01)	MM10	CD4 SCM	11.4943
Small (0 < X <= 0.01)	MM10	CD8 CM	3.83142
Small (0 < X <= 0.01)	MM10	CD8 effector GZMK	4.21456
Small (0 < X <= 0.01)	MM10	CD8 EM GZMK	2.29885
Small (0 < X <= 0.01)	MM10	CD8 TOX	0
Small (0 < X <= 0.01)	MM10	CD8 GZMB	1.91571
Small (0 < X <= 0.01)	MM10	CD8 GZMK PRF1	0
Small (0 < X <= 0.01)	MM10	CD8 naïve	6.13027
Small (0 < X <= 0.01)	MM10	Double negative	0
Small (0 < X <= 0.01)	MM10	Double positive	2.68199
Small (0 < X <= 0.01)	MM10	gd-like T	0
Small (0 < X <= 0.01)	MM10	Treg	6.89655
Small (0 < X <= 0.01)	MM2	CD4 CM	3.03867
Small (0 < X <= 0.01)	MM2	CD4 effector GZMK	8.83978
Small (0 < X <= 0.01)	MM2	CD4 EM	2.76243
Small (0 < X <= 0.01)	MM2	CD4 naïve	45.8564
Small (0 < X <= 0.01)	MM2	CD4 SCM	9.66851
Small (0 < X <= 0.01)	MM2	CD8 CM	4.14365
Small (0 < X <= 0.01)	MM2	CD8 effector GZMK	6.07735
Small (0 < X <= 0.01)	MM2	CD8 EM GZMK	1.65746
Small (0 < X <= 0.01)	MM2	CD8 TOX	0
Small (0 < X <= 0.01)	MM2	CD8 GZMB	0.414365
Small (0 < X <= 0.01)	MM2	CD8 GZMK PRF1	0.276243
Small (0 < X <= 0.01)	MM2	CD8 naïve	8.70166
Small (0 < X <= 0.01)	MM2	Double negative	0.690608
Small (0 < X <= 0.01)	MM2	Double positive	0.690608
Small (0 < X <= 0.01)	MM2	gd-like T	0
Small (0 < X <= 0.01)	MM2	Treg	7.18232
Small (0 < X <= 0.01)	MM3	CD4 CM	0
Small (0 < X <= 0.01)	MM3	CD4 effector GZMK	0
Small (0 < X <= 0.01)	MM3	CD4 EM	0
Small (0 < X <= 0.01)	MM3	CD4 naïve	0
Small (0 < X <= 0.01)	MM3	CD4 SCM	0
Small (0 < X <= 0.01)	MM3	CD8 CM	0
Small (0 < X <= 0.01)	MM3	CD8 effector GZMK	0
Small (0 < X <= 0.01)	MM3	CD8 EM GZMK	0
Small (0 < X <= 0.01)	MM3	CD8 TOX	0
Small (0 < X <= 0.01)	MM3	CD8 GZMB	0
Small (0 < X <= 0.01)	MM3	CD8 GZMK PRF1	0
Small (0 < X <= 0.01)	MM3	CD8 naïve	0
Small (0 < X <= 0.01)	MM3	Double negative	0
Small (0 < X <= 0.01)	MM3	Double positive	0
Small (0 < X <= 0.01)	MM3	gd-like T	0
Small (0 < X <= 0.01)	MM3	Treg	0
Small (0 < X <= 0.01)	MM4	CD4 CM	1.06667
Small (0 < X <= 0.01)	MM4	CD4 effector GZMK	7.46667
Small (0 < X <= 0.01)	MM4	CD4 EM	4.26667
Small (0 < X <= 0.01)	MM4	CD4 naïve	24
Small (0 < X <= 0.01)	MM4	CD4 SCM	18.6667
Small (0 < X <= 0.01)	MM4	CD8 CM	7.73333
Small (0 < X <= 0.01)	MM4	CD8 effector GZMK	13.8667
Small (0 < X <= 0.01)	MM4	CD8 EM GZMK	4.8
Small (0 < X <= 0.01)	MM4	CD8 TOX	0
Small (0 < X <= 0.01)	MM4	CD8 GZMB	4.26667
Small (0 < X <= 0.01)	MM4	CD8 GZMK PRF1	0.266667
Small (0 < X <= 0.01)	MM4	CD8 naïve	2.66667
Small (0 < X <= 0.01)	MM4	Double negative	2.13333
Small (0 < X <= 0.01)	MM4	Double positive	1.06667
Small (0 < X <= 0.01)	MM4	gd-like T	0
Small (0 < X <= 0.01)	MM4	Treg	7.73333
Small (0 < X <= 0.01)	MM5	CD4 CM	0
Small (0 < X <= 0.01)	MM5	CD4 effector GZMK	4.23077
Small (0 < X <= 0.01)	MM5	CD4 EM	2.30769
Small (0 < X <= 0.01)	MM5	CD4 naïve	28.0769
Small (0 < X <= 0.01)	MM5	CD4 SCM	14.6154
Small (0 < X <= 0.01)	MM5	CD8 CM	17.3077
Small (0 < X <= 0.01)	MM5	CD8 effector GZMK	14.2308
Small (0 < X <= 0.01)	MM5	CD8 EM GZMK	3.07692
Small (0 < X <= 0.01)	MM5	CD8 TOX	0
Small (0 < X <= 0.01)	MM5	CD8 GZMB	3.07692
Small (0 < X <= 0.01)	MM5	CD8 GZMK PRF1	1.92308
Small (0 < X <= 0.01)	MM5	CD8 naïve	3.07692
Small (0 < X <= 0.01)	MM5	Double negative	0.384615
Small (0 < X <= 0.01)	MM5	Double positive	0.769231
Small (0 < X <= 0.01)	MM5	gd-like T	0
Small (0 < X <= 0.01)	MM5	Treg	6.92308
Small (0 < X <= 0.01)	MM6	CD4 CM	2.99401
Small (0 < X <= 0.01)	MM6	CD4 effector GZMK	8.98204
Small (0 < X <= 0.01)	MM6	CD4 EM	5.98802
Small (0 < X <= 0.01)	MM6	CD4 naïve	29.9401
Small (0 < X <= 0.01)	MM6	CD4 SCM	8.98204
Small (0 < X <= 0.01)	MM6	CD8 CM	6.58683
Small (0 < X <= 0.01)	MM6	CD8 effector GZMK	17.3653
Small (0 < X <= 0.01)	MM6	CD8 EM GZMK	1.79641
Small (0 < X <= 0.01)	MM6	CD8 TOX	0
Small (0 < X <= 0.01)	MM6	CD8 GZMB	8.38323
Small (0 < X <= 0.01)	MM6	CD8 GZMK PRF1	0
Small (0 < X <= 0.01)	MM6	CD8 naïve	1.79641
Small (0 < X <= 0.01)	MM6	Double negative	0.598802
Small (0 < X <= 0.01)	MM6	Double positive	1.1976
Small (0 < X <= 0.01)	MM6	gd-like T	0
Small (0 < X <= 0.01)	MM6	Treg	5.38922
Small (0 < X <= 0.01)	MM7	CD4 CM	3.22581
Small (0 < X <= 0.01)	MM7	CD4 effector GZMK	10.2151
Small (0 < X <= 0.01)	MM7	CD4 EM	6.98925
Small (0 < X <= 0.01)	MM7	CD4 naïve	28.4946
Small (0 < X <= 0.01)	MM7	CD4 SCM	19.8925
Small (0 < X <= 0.01)	MM7	CD8 CM	7.52688
Small (0 < X <= 0.01)	MM7	CD8 effector GZMK	7.52688
Small (0 < X <= 0.01)	MM7	CD8 EM GZMK	2.68817
Small (0 < X <= 0.01)	MM7	CD8 TOX	0
Small (0 < X <= 0.01)	MM7	CD8 GZMB	1.07527
Small (0 < X <= 0.01)	MM7	CD8 GZMK PRF1	0
Small (0 < X <= 0.01)	MM7	CD8 naïve	3.22581
Small (0 < X <= 0.01)	MM7	Double negative	0.537634
Small (0 < X <= 0.01)	MM7	Double positive	1.6129
Small (0 < X <= 0.01)	MM7	gd-like T	0
Small (0 < X <= 0.01)	MM7	Treg	6.98925
Small (0 < X <= 0.01)	MM8	CD4 CM	6.76873
Small (0 < X <= 0.01)	MM8	CD4 effector GZMK	10.6366
Small (0 < X <= 0.01)	MM8	CD4 EM	6.84932
Small (0 < X <= 0.01)	MM8	CD4 naïve	31.3457
Small (0 < X <= 0.01)	MM8	CD4 SCM	14.2627
Small (0 < X <= 0.01)	MM8	CD8 CM	3.38437
Small (0 < X <= 0.01)	MM8	CD8 effector GZMK	12.2482
Small (0 < X <= 0.01)	MM8	CD8 EM GZMK	1.77276
Small (0 < X <= 0.01)	MM8	CD8 TOX	0.0805802
Small (0 < X <= 0.01)	MM8	CD8 GZMB	1.36986
Small (0 < X <= 0.01)	MM8	CD8 GZMK PRF1	0.0805802
Small (0 < X <= 0.01)	MM8	CD8 naïve	4.10959
Small (0 < X <= 0.01)	MM8	Double negative	0.966962
Small (0 < X <= 0.01)	MM8	Double positive	1.85334
Small (0 < X <= 0.01)	MM8	gd-like T	0
Small (0 < X <= 0.01)	MM8	Treg	4.27075
Small (0 < X <= 0.01)	MM9	CD4 CM	5.54957
Small (0 < X <= 0.01)	MM9	CD4 effector GZMK	10.722
Small (0 < X <= 0.01)	MM9	CD4 EM	3.66379
Small (0 < X <= 0.01)	MM9	CD4 naïve	30.6573
Small (0 < X <= 0.01)	MM9	CD4 SCM	12.6616
Small (0 < X <= 0.01)	MM9	CD8 CM	2.90948
Small (0 < X <= 0.01)	MM9	CD8 effector GZMK	7.59698
Small (0 < X <= 0.01)	MM9	CD8 EM GZMK	2.8556
Small (0 < X <= 0.01)	MM9	CD8 TOX	0
Small (0 < X <= 0.01)	MM9	CD8 GZMB	1.50862
Small (0 < X <= 0.01)	MM9	CD8 GZMK PRF1	0.215517
Small (0 < X <= 0.01)	MM9	CD8 naïve	12.1228
Small (0 < X <= 0.01)	MM9	Double negative	1.18534
Small (0 < X <= 0.01)	MM9	Double positive	2.74784
Small (0 < X <= 0.01)	MM9	gd-like T	0
Small (0 < X <= 0.01)	MM9	Treg	5.60345
