# Supplementary material for: Large T cell clones expressing immune checkpoints increase during multiple myeloma evolution and predict treatment resistance
Source: Nat Commun. 2023 Sep 20;14:5825. doi: 10.1038/s41467-023-41562-6 (PMC10511411; doi:10.1038/s41467-023-41562-6)
Supplement: Supplementary file 8 — Supplementary Data 4 [file 41467_2023_41562_MOESM8_ESM.xlsx]

## Sheet: Hoja1
Clonotype	Patient	Cluster	Percentage of cells
Large (0.1 < X <= 1)	Healthy1	CD4 effector	0
Large (0.1 < X <= 1)	Healthy2	CD4 effector	0
Large (0.1 < X <= 1)	Healthy1	CD4 EM	0
Large (0.1 < X <= 1)	Healthy2	CD4 EM	0
Large (0.1 < X <= 1)	Healthy1	CD4 LAG3	0
Large (0.1 < X <= 1)	Healthy2	CD4 LAG3	31.8182
Large (0.1 < X <= 1)	Healthy1	CD4 naive	0
Large (0.1 < X <= 1)	Healthy2	CD4 naive	0
Large (0.1 < X <= 1)	Healthy1	CD4 PD1	0
Large (0.1 < X <= 1)	Healthy2	CD4 PD1	31.8182
Large (0.1 < X <= 1)	Healthy1	CD4 SCM	0
Large (0.1 < X <= 1)	Healthy2	CD4 SCM	0
Large (0.1 < X <= 1)	Healthy1	CD4 TIGIT	1.5873
Large (0.1 < X <= 1)	Healthy2	CD4 TIGIT	0
Large (0.1 < X <= 1)	Healthy1	CD8 CM	0.793651
Large (0.1 < X <= 1)	Healthy2	CD8 CM	0
Large (0.1 < X <= 1)	Healthy1	CD8 GZMB CXCR3	0
Large (0.1 < X <= 1)	Healthy2	CD8 GZMB CXCR3	0
Large (0.1 < X <= 1)	Healthy1	CD8 GZMB LAG3	11.9048
Large (0.1 < X <= 1)	Healthy2	CD8 GZMB LAG3	31.8182
Large (0.1 < X <= 1)	Healthy1	CD8 GZMK	18.254
Large (0.1 < X <= 1)	Healthy2	CD8 GZMK	4.54545
Large (0.1 < X <= 1)	Healthy1	CD8 naive	51.5873
Large (0.1 < X <= 1)	Healthy2	CD8 naive	0
Large (0.1 < X <= 1)	Healthy1	CD8 SCM	0
Large (0.1 < X <= 1)	Healthy2	CD8 SCM	0
Large (0.1 < X <= 1)	Healthy1	CD8 TIGIT	11.1111
Large (0.1 < X <= 1)	Healthy2	CD8 TIGIT	0
Large (0.1 < X <= 1)	Healthy1	Double negative	0.793651
Large (0.1 < X <= 1)	Healthy2	Double negative	0
Large (0.1 < X <= 1)	Healthy1	Double positive	0
Large (0.1 < X <= 1)	Healthy2	Double positive	0
Large (0.1 < X <= 1)	Healthy1	Treg	3.96825
Large (0.1 < X <= 1)	Healthy2	Treg	0
Large (0.1 < X <= 1)	MGUS1	CD4 effector	0.66778
Large (0.1 < X <= 1)	MGUS2	CD4 effector	0
Large (0.1 < X <= 1)	MGUS3	CD4 effector	0
Large (0.1 < X <= 1)	MGUS1	CD4 EM	7.34558
Large (0.1 < X <= 1)	MGUS2	CD4 EM	0
Large (0.1 < X <= 1)	MGUS3	CD4 EM	0
Large (0.1 < X <= 1)	MGUS1	CD4 LAG3	5.34224
Large (0.1 < X <= 1)	MGUS2	CD4 LAG3	0
Large (0.1 < X <= 1)	MGUS3	CD4 LAG3	3.02594
Large (0.1 < X <= 1)	MGUS1	CD4 naive	0.166945
Large (0.1 < X <= 1)	MGUS2	CD4 naive	0
Large (0.1 < X <= 1)	MGUS3	CD4 naive	0
Large (0.1 < X <= 1)	MGUS1	CD4 PD1	17.6962
Large (0.1 < X <= 1)	MGUS2	CD4 PD1	0
Large (0.1 < X <= 1)	MGUS3	CD4 PD1	4.32277
Large (0.1 < X <= 1)	MGUS1	CD4 SCM	5.17529
Large (0.1 < X <= 1)	MGUS2	CD4 SCM	0
Large (0.1 < X <= 1)	MGUS3	CD4 SCM	0
Large (0.1 < X <= 1)	MGUS1	CD4 TIGIT	0
Large (0.1 < X <= 1)	MGUS2	CD4 TIGIT	0
Large (0.1 < X <= 1)	MGUS3	CD4 TIGIT	0.288184
Large (0.1 < X <= 1)	MGUS1	CD8 CM	0.33389
Large (0.1 < X <= 1)	MGUS2	CD8 CM	0
Large (0.1 < X <= 1)	MGUS3	CD8 CM	0.144092
Large (0.1 < X <= 1)	MGUS1	CD8 GZMB CXCR3	0
Large (0.1 < X <= 1)	MGUS2	CD8 GZMB CXCR3	0
Large (0.1 < X <= 1)	MGUS3	CD8 GZMB CXCR3	23.1988
Large (0.1 < X <= 1)	MGUS1	CD8 GZMB LAG3	2.00334
Large (0.1 < X <= 1)	MGUS2	CD8 GZMB LAG3	46.7391
Large (0.1 < X <= 1)	MGUS3	CD8 GZMB LAG3	45.9654
Large (0.1 < X <= 1)	MGUS1	CD8 GZMK	9.01503
Large (0.1 < X <= 1)	MGUS2	CD8 GZMK	53.2609
Large (0.1 < X <= 1)	MGUS3	CD8 GZMK	21.7579
Large (0.1 < X <= 1)	MGUS1	CD8 naive	0
Large (0.1 < X <= 1)	MGUS2	CD8 naive	0
Large (0.1 < X <= 1)	MGUS3	CD8 naive	0
Large (0.1 < X <= 1)	MGUS1	CD8 SCM	0
Large (0.1 < X <= 1)	MGUS2	CD8 SCM	0
Large (0.1 < X <= 1)	MGUS3	CD8 SCM	0
Large (0.1 < X <= 1)	MGUS1	CD8 TIGIT	0.166945
Large (0.1 < X <= 1)	MGUS2	CD8 TIGIT	0
Large (0.1 < X <= 1)	MGUS3	CD8 TIGIT	0.720461
Large (0.1 < X <= 1)	MGUS1	Double negative	0
Large (0.1 < X <= 1)	MGUS2	Double negative	0
Large (0.1 < X <= 1)	MGUS3	Double negative	0
Large (0.1 < X <= 1)	MGUS1	Double positive	0.33389
Large (0.1 < X <= 1)	MGUS2	Double positive	0
Large (0.1 < X <= 1)	MGUS3	Double positive	0.432277
Large (0.1 < X <= 1)	MGUS1	Treg	51.7529
Large (0.1 < X <= 1)	MGUS2	Treg	0
Large (0.1 < X <= 1)	MGUS3	Treg	0.144092
Large (0.1 < X <= 1)	MM1	CD4 effector	0.149925
Large (0.1 < X <= 1)	MM2	CD4 effector	0.23175
Large (0.1 < X <= 1)	MM3	CD4 effector	0
Large (0.1 < X <= 1)	MM1	CD4 EM	0.749625
Large (0.1 < X <= 1)	MM2	CD4 EM	0
Large (0.1 < X <= 1)	MM3	CD4 EM	0.143472
Large (0.1 < X <= 1)	MM1	CD4 LAG3	0
Large (0.1 < X <= 1)	MM2	CD4 LAG3	7.30012
Large (0.1 < X <= 1)	MM3	CD4 LAG3	0
Large (0.1 < X <= 1)	MM1	CD4 naive	0
Large (0.1 < X <= 1)	MM2	CD4 naive	0
Large (0.1 < X <= 1)	MM3	CD4 naive	0
Large (0.1 < X <= 1)	MM1	CD4 PD1	0
Large (0.1 < X <= 1)	MM2	CD4 PD1	10.3129
Large (0.1 < X <= 1)	MM3	CD4 PD1	0
Large (0.1 < X <= 1)	MM1	CD4 SCM	0
Large (0.1 < X <= 1)	MM2	CD4 SCM	0.579374
Large (0.1 < X <= 1)	MM3	CD4 SCM	0
Large (0.1 < X <= 1)	MM1	CD4 TIGIT	0
Large (0.1 < X <= 1)	MM2	CD4 TIGIT	0.347625
Large (0.1 < X <= 1)	MM3	CD4 TIGIT	0
Large (0.1 < X <= 1)	MM1	CD8 CM	0.5997
Large (0.1 < X <= 1)	MM2	CD8 CM	0.23175
Large (0.1 < X <= 1)	MM3	CD8 CM	0.143472
Large (0.1 < X <= 1)	MM1	CD8 GZMB CXCR3	0
Large (0.1 < X <= 1)	MM2	CD8 GZMB CXCR3	0
Large (0.1 < X <= 1)	MM3	CD8 GZMB CXCR3	0
Large (0.1 < X <= 1)	MM1	CD8 GZMB LAG3	25.0375
Large (0.1 < X <= 1)	MM2	CD8 GZMB LAG3	20.9733
Large (0.1 < X <= 1)	MM3	CD8 GZMB LAG3	64.7059
Large (0.1 < X <= 1)	MM1	CD8 GZMK	62.8186
Large (0.1 < X <= 1)	MM2	CD8 GZMK	50.7532
Large (0.1 < X <= 1)	MM3	CD8 GZMK	34.0029
Large (0.1 < X <= 1)	MM1	CD8 naive	2.3988
Large (0.1 < X <= 1)	MM2	CD8 naive	1.04287
Large (0.1 < X <= 1)	MM3	CD8 naive	0
Large (0.1 < X <= 1)	MM1	CD8 SCM	0.29985
Large (0.1 < X <= 1)	MM2	CD8 SCM	0.23175
Large (0.1 < X <= 1)	MM3	CD8 SCM	0
Large (0.1 < X <= 1)	MM1	CD8 TIGIT	7.49625
Large (0.1 < X <= 1)	MM2	CD8 TIGIT	3.12862
Large (0.1 < X <= 1)	MM3	CD8 TIGIT	0.71736
Large (0.1 < X <= 1)	MM1	Double negative	0
Large (0.1 < X <= 1)	MM2	Double negative	0
Large (0.1 < X <= 1)	MM3	Double negative	0
Large (0.1 < X <= 1)	MM1	Double positive	0.29985
Large (0.1 < X <= 1)	MM2	Double positive	0.23175
Large (0.1 < X <= 1)	MM3	Double positive	0.286944
Large (0.1 < X <= 1)	MM1	Treg	0.149925
Large (0.1 < X <= 1)	MM2	Treg	4.63499
Large (0.1 < X <= 1)	MM3	Treg	0
Medium (0.01 < X <= 0.1)	Healthy1	CD4 effector	2.29885
Medium (0.01 < X <= 0.1)	Healthy2	CD4 effector	2.77778
Medium (0.01 < X <= 0.1)	Healthy1	CD4 EM	1.14943
Medium (0.01 < X <= 0.1)	Healthy2	CD4 EM	0
Medium (0.01 < X <= 0.1)	Healthy1	CD4 LAG3	1.72414
Medium (0.01 < X <= 0.1)	Healthy2	CD4 LAG3	1.85185
Medium (0.01 < X <= 0.1)	Healthy1	CD4 naive	14.3678
Medium (0.01 < X <= 0.1)	Healthy2	CD4 naive	3.7037
Medium (0.01 < X <= 0.1)	Healthy1	CD4 PD1	2.29885
Medium (0.01 < X <= 0.1)	Healthy2	CD4 PD1	11.1111
Medium (0.01 < X <= 0.1)	Healthy1	CD4 SCM	3.44828
Medium (0.01 < X <= 0.1)	Healthy2	CD4 SCM	0.925926
Medium (0.01 < X <= 0.1)	Healthy1	CD4 TIGIT	2.87356
Medium (0.01 < X <= 0.1)	Healthy2	CD4 TIGIT	2.77778
Medium (0.01 < X <= 0.1)	Healthy1	CD8 CM	0
Medium (0.01 < X <= 0.1)	Healthy2	CD8 CM	3.7037
Medium (0.01 < X <= 0.1)	Healthy1	CD8 GZMB CXCR3	0
Medium (0.01 < X <= 0.1)	Healthy2	CD8 GZMB CXCR3	0
Medium (0.01 < X <= 0.1)	Healthy1	CD8 GZMB LAG3	35.0575
Medium (0.01 < X <= 0.1)	Healthy2	CD8 GZMB LAG3	26.8519
Medium (0.01 < X <= 0.1)	Healthy1	CD8 GZMK	10.3448
Medium (0.01 < X <= 0.1)	Healthy2	CD8 GZMK	19.4444
Medium (0.01 < X <= 0.1)	Healthy1	CD8 naive	2.87356
Medium (0.01 < X <= 0.1)	Healthy2	CD8 naive	1.85185
Medium (0.01 < X <= 0.1)	Healthy1	CD8 SCM	0
Medium (0.01 < X <= 0.1)	Healthy2	CD8 SCM	0
Medium (0.01 < X <= 0.1)	Healthy1	CD8 TIGIT	2.29885
Medium (0.01 < X <= 0.1)	Healthy2	CD8 TIGIT	22.2222
Medium (0.01 < X <= 0.1)	Healthy1	Double negative	2.29885
Medium (0.01 < X <= 0.1)	Healthy2	Double negative	0
Medium (0.01 < X <= 0.1)	Healthy1	Double positive	1.14943
Medium (0.01 < X <= 0.1)	Healthy2	Double positive	0.925926
Medium (0.01 < X <= 0.1)	Healthy1	Treg	17.8161
Medium (0.01 < X <= 0.1)	Healthy2	Treg	1.85185
Medium (0.01 < X <= 0.1)	MGUS1	CD4 effector	1.11214
Medium (0.01 < X <= 0.1)	MGUS2	CD4 effector	0
Medium (0.01 < X <= 0.1)	MGUS3	CD4 effector	1.32159
Medium (0.01 < X <= 0.1)	MGUS1	CD4 EM	12.975
Medium (0.01 < X <= 0.1)	MGUS2	CD4 EM	0.440529
Medium (0.01 < X <= 0.1)	MGUS3	CD4 EM	1.76211
Medium (0.01 < X <= 0.1)	MGUS1	CD4 LAG3	6.48749
Medium (0.01 < X <= 0.1)	MGUS2	CD4 LAG3	1.76211
Medium (0.01 < X <= 0.1)	MGUS3	CD4 LAG3	1.32159
Medium (0.01 < X <= 0.1)	MGUS1	CD4 naive	0.741427
Medium (0.01 < X <= 0.1)	MGUS2	CD4 naive	0
Medium (0.01 < X <= 0.1)	MGUS3	CD4 naive	1.32159
Medium (0.01 < X <= 0.1)	MGUS1	CD4 PD1	4.54124
Medium (0.01 < X <= 0.1)	MGUS2	CD4 PD1	11.0132
Medium (0.01 < X <= 0.1)	MGUS3	CD4 PD1	0.881057
Medium (0.01 < X <= 0.1)	MGUS1	CD4 SCM	3.05839
Medium (0.01 < X <= 0.1)	MGUS2	CD4 SCM	3.52423
Medium (0.01 < X <= 0.1)	MGUS3	CD4 SCM	3.52423
Medium (0.01 < X <= 0.1)	MGUS1	CD4 TIGIT	4.91196
Medium (0.01 < X <= 0.1)	MGUS2	CD4 TIGIT	1.32159
Medium (0.01 < X <= 0.1)	MGUS3	CD4 TIGIT	1.76211
Medium (0.01 < X <= 0.1)	MGUS1	CD8 CM	0.741427
Medium (0.01 < X <= 0.1)	MGUS2	CD8 CM	1.32159
Medium (0.01 < X <= 0.1)	MGUS3	CD8 CM	0.881057
Medium (0.01 < X <= 0.1)	MGUS1	CD8 GZMB CXCR3	0.185357
Medium (0.01 < X <= 0.1)	MGUS2	CD8 GZMB CXCR3	0
Medium (0.01 < X <= 0.1)	MGUS3	CD8 GZMB CXCR3	5.28634
Medium (0.01 < X <= 0.1)	MGUS1	CD8 GZMB LAG3	9.17516
Medium (0.01 < X <= 0.1)	MGUS2	CD8 GZMB LAG3	10.5727
Medium (0.01 < X <= 0.1)	MGUS3	CD8 GZMB LAG3	37.0044
Medium (0.01 < X <= 0.1)	MGUS1	CD8 GZMK	16.7748
Medium (0.01 < X <= 0.1)	MGUS2	CD8 GZMK	37.8855
Medium (0.01 < X <= 0.1)	MGUS3	CD8 GZMK	19.3833
Medium (0.01 < X <= 0.1)	MGUS1	CD8 naive	1.94625
Medium (0.01 < X <= 0.1)	MGUS2	CD8 naive	3.52423
Medium (0.01 < X <= 0.1)	MGUS3	CD8 naive	0.881057
Medium (0.01 < X <= 0.1)	MGUS1	CD8 SCM	0.0926784
Medium (0.01 < X <= 0.1)	MGUS2	CD8 SCM	0
Medium (0.01 < X <= 0.1)	MGUS3	CD8 SCM	0
Medium (0.01 < X <= 0.1)	MGUS1	CD8 TIGIT	2.78035
Medium (0.01 < X <= 0.1)	MGUS2	CD8 TIGIT	3.0837
Medium (0.01 < X <= 0.1)	MGUS3	CD8 TIGIT	8.37004
Medium (0.01 < X <= 0.1)	MGUS1	Double negative	2.595
Medium (0.01 < X <= 0.1)	MGUS2	Double negative	0
Medium (0.01 < X <= 0.1)	MGUS3	Double negative	3.52423
Medium (0.01 < X <= 0.1)	MGUS1	Double positive	0.463392
Medium (0.01 < X <= 0.1)	MGUS2	Double positive	0
Medium (0.01 < X <= 0.1)	MGUS3	Double positive	0
Medium (0.01 < X <= 0.1)	MGUS1	Treg	31.418
Medium (0.01 < X <= 0.1)	MGUS2	Treg	25.5507
Medium (0.01 < X <= 0.1)	MGUS3	Treg	12.7753
Medium (0.01 < X <= 0.1)	MM1	CD4 effector	0.93985
Medium (0.01 < X <= 0.1)	MM2	CD4 effector	1.53257
Medium (0.01 < X <= 0.1)	MM3	CD4 effector	1.19048
Medium (0.01 < X <= 0.1)	MM1	CD4 EM	0
Medium (0.01 < X <= 0.1)	MM2	CD4 EM	0.191571
Medium (0.01 < X <= 0.1)	MM3	CD4 EM	0.714286
Medium (0.01 < X <= 0.1)	MM1	CD4 LAG3	4.69925
Medium (0.01 < X <= 0.1)	MM2	CD4 LAG3	16.4751
Medium (0.01 < X <= 0.1)	MM3	CD4 LAG3	4.88095
Medium (0.01 < X <= 0.1)	MM1	CD4 naive	0
Medium (0.01 < X <= 0.1)	MM2	CD4 naive	0.383142
Medium (0.01 < X <= 0.1)	MM3	CD4 naive	0.119048
Medium (0.01 < X <= 0.1)	MM1	CD4 PD1	4.32331
Medium (0.01 < X <= 0.1)	MM2	CD4 PD1	5.9387
Medium (0.01 < X <= 0.1)	MM3	CD4 PD1	2.85714
Medium (0.01 < X <= 0.1)	MM1	CD4 SCM	0.18797
Medium (0.01 < X <= 0.1)	MM2	CD4 SCM	3.06513
Medium (0.01 < X <= 0.1)	MM3	CD4 SCM	1.30952
Medium (0.01 < X <= 0.1)	MM1	CD4 TIGIT	1.50376
Medium (0.01 < X <= 0.1)	MM2	CD4 TIGIT	2.68199
Medium (0.01 < X <= 0.1)	MM3	CD4 TIGIT	1.30952
Medium (0.01 < X <= 0.1)	MM1	CD8 CM	2.06767
Medium (0.01 < X <= 0.1)	MM2	CD8 CM	0
Medium (0.01 < X <= 0.1)	MM3	CD8 CM	1.07143
Medium (0.01 < X <= 0.1)	MM1	CD8 GZMB CXCR3	0.37594
Medium (0.01 < X <= 0.1)	MM2	CD8 GZMB CXCR3	0
Medium (0.01 < X <= 0.1)	MM3	CD8 GZMB CXCR3	0.119048
Medium (0.01 < X <= 0.1)	MM1	CD8 GZMB LAG3	24.0602
Medium (0.01 < X <= 0.1)	MM2	CD8 GZMB LAG3	15.5172
Medium (0.01 < X <= 0.1)	MM3	CD8 GZMB LAG3	26.6667
Medium (0.01 < X <= 0.1)	MM1	CD8 GZMK	43.797
Medium (0.01 < X <= 0.1)	MM2	CD8 GZMK	21.2644
Medium (0.01 < X <= 0.1)	MM3	CD8 GZMK	34.6429
Medium (0.01 < X <= 0.1)	MM1	CD8 naive	1.31579
Medium (0.01 < X <= 0.1)	MM2	CD8 naive	0.191571
Medium (0.01 < X <= 0.1)	MM3	CD8 naive	0.833333
Medium (0.01 < X <= 0.1)	MM1	CD8 SCM	0
Medium (0.01 < X <= 0.1)	MM2	CD8 SCM	0
Medium (0.01 < X <= 0.1)	MM3	CD8 SCM	0
Medium (0.01 < X <= 0.1)	MM1	CD8 TIGIT	9.02256
Medium (0.01 < X <= 0.1)	MM2	CD8 TIGIT	3.2567
Medium (0.01 < X <= 0.1)	MM3	CD8 TIGIT	4.40476
Medium (0.01 < X <= 0.1)	MM1	Double negative	0
Medium (0.01 < X <= 0.1)	MM2	Double negative	0
Medium (0.01 < X <= 0.1)	MM3	Double negative	0.595238
Medium (0.01 < X <= 0.1)	MM1	Double positive	0.56391
Medium (0.01 < X <= 0.1)	MM2	Double positive	0.383142
Medium (0.01 < X <= 0.1)	MM3	Double positive	0.357143
Medium (0.01 < X <= 0.1)	MM1	Treg	7.14286
Medium (0.01 < X <= 0.1)	MM2	Treg	29.1188
Medium (0.01 < X <= 0.1)	MM3	Treg	18.9286
Small (0 < X <= 0.01)	Healthy1	CD4 effector	3.76884
Small (0 < X <= 0.01)	Healthy2	CD4 effector	5.31915
Small (0 < X <= 0.01)	Healthy1	CD4 EM	2.13568
Small (0 < X <= 0.01)	Healthy2	CD4 EM	3.45745
Small (0 < X <= 0.01)	Healthy1	CD4 LAG3	3.76884
Small (0 < X <= 0.01)	Healthy2	CD4 LAG3	2.92553
Small (0 < X <= 0.01)	Healthy1	CD4 naive	4.8995
Small (0 < X <= 0.01)	Healthy2	CD4 naive	2.65957
Small (0 < X <= 0.01)	Healthy1	CD4 PD1	4.77387
Small (0 < X <= 0.01)	Healthy2	CD4 PD1	5.05319
Small (0 < X <= 0.01)	Healthy1	CD4 SCM	6.15578
Small (0 < X <= 0.01)	Healthy2	CD4 SCM	7.44681
Small (0 < X <= 0.01)	Healthy1	CD4 TIGIT	6.03015
Small (0 < X <= 0.01)	Healthy2	CD4 TIGIT	6.38298
Small (0 < X <= 0.01)	Healthy1	CD8 CM	5.02513
Small (0 < X <= 0.01)	Healthy2	CD8 CM	4.25532
Small (0 < X <= 0.01)	Healthy1	CD8 GZMB CXCR3	0.125628
Small (0 < X <= 0.01)	Healthy2	CD8 GZMB CXCR3	0
Small (0 < X <= 0.01)	Healthy1	CD8 GZMB LAG3	5.15075
Small (0 < X <= 0.01)	Healthy2	CD8 GZMB LAG3	9.57447
Small (0 < X <= 0.01)	Healthy1	CD8 GZMK	9.67337
Small (0 < X <= 0.01)	Healthy2	CD8 GZMK	13.5638
Small (0 < X <= 0.01)	Healthy1	CD8 naive	17.4623
Small (0 < X <= 0.01)	Healthy2	CD8 naive	7.18085
Small (0 < X <= 0.01)	Healthy1	CD8 SCM	0.251256
Small (0 < X <= 0.01)	Healthy2	CD8 SCM	0
Small (0 < X <= 0.01)	Healthy1	CD8 TIGIT	7.78894
Small (0 < X <= 0.01)	Healthy2	CD8 TIGIT	12.234
Small (0 < X <= 0.01)	Healthy1	Double negative	1.00503
Small (0 < X <= 0.01)	Healthy2	Double negative	2.39362
Small (0 < X <= 0.01)	Healthy1	Double positive	0.753769
Small (0 < X <= 0.01)	Healthy2	Double positive	1.59574
Small (0 < X <= 0.01)	Healthy1	Treg	21.2312
Small (0 < X <= 0.01)	Healthy2	Treg	15.9574
Small (0 < X <= 0.01)	MGUS1	CD4 effector	3.72409
Small (0 < X <= 0.01)	MGUS2	CD4 effector	4.10642
Small (0 < X <= 0.01)	MGUS3	CD4 effector	3.89364
Small (0 < X <= 0.01)	MGUS1	CD4 EM	1.61917
Small (0 < X <= 0.01)	MGUS2	CD4 EM	2.13997
Small (0 < X <= 0.01)	MGUS3	CD4 EM	1.9943
Small (0 < X <= 0.01)	MGUS1	CD4 LAG3	2.13731
Small (0 < X <= 0.01)	MGUS2	CD4 LAG3	1.67727
Small (0 < X <= 0.01)	MGUS3	CD4 LAG3	2.37417
Small (0 < X <= 0.01)	MGUS1	CD4 naive	3.10881
Small (0 < X <= 0.01)	MGUS2	CD4 naive	2.48699
Small (0 < X <= 0.01)	MGUS3	CD4 naive	2.46914
Small (0 < X <= 0.01)	MGUS1	CD4 PD1	2.04016
Small (0 < X <= 0.01)	MGUS2	CD4 PD1	2.25564
Small (0 < X <= 0.01)	MGUS3	CD4 PD1	1.7094
Small (0 < X <= 0.01)	MGUS1	CD4 SCM	4.01554
Small (0 < X <= 0.01)	MGUS2	CD4 SCM	3.7594
Small (0 < X <= 0.01)	MGUS3	CD4 SCM	3.4188
Small (0 < X <= 0.01)	MGUS1	CD4 TIGIT	5.0842
Small (0 < X <= 0.01)	MGUS2	CD4 TIGIT	6.18855
Small (0 < X <= 0.01)	MGUS3	CD4 TIGIT	8.26211
Small (0 < X <= 0.01)	MGUS1	CD8 CM	5.69948
Small (0 < X <= 0.01)	MGUS2	CD8 CM	6.07287
Small (0 < X <= 0.01)	MGUS3	CD8 CM	3.89364
Small (0 < X <= 0.01)	MGUS1	CD8 GZMB CXCR3	0.485751
Small (0 < X <= 0.01)	MGUS2	CD8 GZMB CXCR3	0.867553
Small (0 < X <= 0.01)	MGUS3	CD8 GZMB CXCR3	0
Small (0 < X <= 0.01)	MGUS1	CD8 GZMB LAG3	2.23446
Small (0 < X <= 0.01)	MGUS2	CD8 GZMB LAG3	1.5616
Small (0 < X <= 0.01)	MGUS3	CD8 GZMB LAG3	2.37417
Small (0 < X <= 0.01)	MGUS1	CD8 GZMK	9.32642
Small (0 < X <= 0.01)	MGUS2	CD8 GZMK	8.79121
Small (0 < X <= 0.01)	MGUS3	CD8 GZMK	10.7312
Small (0 < X <= 0.01)	MGUS1	CD8 naive	16.5479
Small (0 < X <= 0.01)	MGUS2	CD8 naive	20.3586
Small (0 < X <= 0.01)	MGUS3	CD8 naive	14.6249
Small (0 < X <= 0.01)	MGUS1	CD8 SCM	0.161917
Small (0 < X <= 0.01)	MGUS2	CD8 SCM	0.115674
Small (0 < X <= 0.01)	MGUS3	CD8 SCM	0.189934
Small (0 < X <= 0.01)	MGUS1	CD8 TIGIT	22.2474
Small (0 < X <= 0.01)	MGUS2	CD8 TIGIT	21.631
Small (0 < X <= 0.01)	MGUS3	CD8 TIGIT	18.7085
Small (0 < X <= 0.01)	MGUS1	Double negative	3.75648
Small (0 < X <= 0.01)	MGUS2	Double negative	4.22209
Small (0 < X <= 0.01)	MGUS3	Double negative	7.97721
Small (0 < X <= 0.01)	MGUS1	Double positive	0.939119
Small (0 < X <= 0.01)	MGUS2	Double positive	0.347021
Small (0 < X <= 0.01)	MGUS3	Double positive	0.379867
Small (0 < X <= 0.01)	MGUS1	Treg	16.8718
Small (0 < X <= 0.01)	MGUS2	Treg	13.4182
Small (0 < X <= 0.01)	MGUS3	Treg	16.9991
Small (0 < X <= 0.01)	MM1	CD4 effector	2.78064
Small (0 < X <= 0.01)	MM2	CD4 effector	3.2032
Small (0 < X <= 0.01)	MM3	CD4 effector	1.99115
Small (0 < X <= 0.01)	MM1	CD4 EM	1.02987
Small (0 < X <= 0.01)	MM2	CD4 EM	3.2032
Small (0 < X <= 0.01)	MM3	CD4 EM	1.76991
Small (0 < X <= 0.01)	MM1	CD4 LAG3	5.3553
Small (0 < X <= 0.01)	MM2	CD4 LAG3	4.004
Small (0 < X <= 0.01)	MM3	CD4 LAG3	4.79351
Small (0 < X <= 0.01)	MM1	CD4 naive	2.47168
Small (0 < X <= 0.01)	MM2	CD4 naive	2.1021
Small (0 < X <= 0.01)	MM3	CD4 naive	2.50737
Small (0 < X <= 0.01)	MM1	CD4 PD1	4.42842
Small (0 < X <= 0.01)	MM2	CD4 PD1	2.4024
Small (0 < X <= 0.01)	MM3	CD4 PD1	2.65487
Small (0 < X <= 0.01)	MM1	CD4 SCM	4.84037
Small (0 < X <= 0.01)	MM2	CD4 SCM	5.40541
Small (0 < X <= 0.01)	MM3	CD4 SCM	5.97345
Small (0 < X <= 0.01)	MM1	CD4 TIGIT	7.51802
Small (0 < X <= 0.01)	MM2	CD4 TIGIT	7.60761
Small (0 < X <= 0.01)	MM3	CD4 TIGIT	5.45723
Small (0 < X <= 0.01)	MM1	CD8 CM	2.78064
Small (0 < X <= 0.01)	MM2	CD8 CM	2.9029
Small (0 < X <= 0.01)	MM3	CD8 CM	2.50737
Small (0 < X <= 0.01)	MM1	CD8 GZMB CXCR3	0.205973
Small (0 < X <= 0.01)	MM2	CD8 GZMB CXCR3	0.700701
Small (0 < X <= 0.01)	MM3	CD8 GZMB CXCR3	0.147493
Small (0 < X <= 0.01)	MM1	CD8 GZMB LAG3	6.69413
Small (0 < X <= 0.01)	MM2	CD8 GZMB LAG3	2.6026
Small (0 < X <= 0.01)	MM3	CD8 GZMB LAG3	4.27729
Small (0 < X <= 0.01)	MM1	CD8 GZMK	16.0659
Small (0 < X <= 0.01)	MM2	CD8 GZMK	12.8128
Small (0 < X <= 0.01)	MM3	CD8 GZMK	11.5044
Small (0 < X <= 0.01)	MM1	CD8 naive	9.57775
Small (0 < X <= 0.01)	MM2	CD8 naive	10.3103
Small (0 < X <= 0.01)	MM3	CD8 naive	16.8142
Small (0 < X <= 0.01)	MM1	CD8 SCM	0
Small (0 < X <= 0.01)	MM2	CD8 SCM	0
Small (0 < X <= 0.01)	MM3	CD8 SCM	0.442478
Small (0 < X <= 0.01)	MM1	CD8 TIGIT	9.06282
Small (0 < X <= 0.01)	MM2	CD8 TIGIT	11.8118
Small (0 < X <= 0.01)	MM3	CD8 TIGIT	10.472
Small (0 < X <= 0.01)	MM1	Double negative	2.88363
Small (0 < X <= 0.01)	MM2	Double negative	3.4034
Small (0 < X <= 0.01)	MM3	Double negative	1.69617
Small (0 < X <= 0.01)	MM1	Double positive	0.205973
Small (0 < X <= 0.01)	MM2	Double positive	1.001
Small (0 < X <= 0.01)	MM3	Double positive	0.663717
Small (0 < X <= 0.01)	MM1	Treg	24.0989
Small (0 < X <= 0.01)	MM2	Treg	26.5265
Small (0 < X <= 0.01)	MM3	Treg	26.3274
