# Supplementary material for: Large T cell clones expressing immune checkpoints increase during multiple myeloma evolution and predict treatment resistance
Source: Nat Commun. 2023 Sep 20;14:5825. doi: 10.1038/s41467-023-41562-6 (PMC10511411; doi:10.1038/s41467-023-41562-6)
Supplement: Supplementary file 9 — Supplementary Data 5 [file 41467_2023_41562_MOESM9_ESM.xlsx]

## Sheet: Sheet1
p_val	avg_log2FC	pct.1	pct.2	p_val_adj	gene
0	1.91662	0.726	0.277	0	LTB
0	1.10527	0.327	0.026	0	MAL
0	1.10314	0.314	0.029	0	CCR7
0	1.09108	0.41	0.106	0	TCF7
0	1.0862	0.538	0.247	0	NOSIP
0	1.08304	0.399	0.122	0	SELL
0	1.03836	0.736	0.434	0	IL7R
0	1.03049	0.352	0.052	0	CD27
0	1.02796	0.805	0.56	0	LDHB
0	0.952969	0.296	0.039	0	LEF1
0	0.86283	0.94	0.797	0	PABPC1
0	0.769641	0.409	0.14	0	CAMK4
0	0.754026	0.266	0.041	0	RCAN3
0	0.751095	0.909	0.755	0	EEF2
0	0.695581	0.275	0.068	0	AQP3
0	0.69203	0.949	0.843	0	SARAF
0	0.672162	0.236	0.047	0	NELL2
0	0.63263	0.507	0.271	0	FLT3LG
0	0.613402	0.246	0.061	0	LDLRAP1
0	0.606662	0.999	0.998	0	RPS13
0	0.598441	0.715	0.505	0	EIF3E
0	0.594449	0.535	0.31	0	RGS10
0	0.593254	0.497	0.269	0	TMEM123
0	0.591275	0.492	0.264	0	FOXP1
0	0.588699	0.582	0.353	0	PIK3IP1
0	0.578403	0.974	0.943	0	EEF1B2
0	0.549068	1	1	0	RPS8
0	0.547982	0.741	0.521	0	LEPROTL1
0	0.547209	0.953	0.892	0	RPL7
0	0.538995	1	0.999	0	RPS3A
0	0.522933	0.999	0.996	0	EEF1A1
0	0.51506	0.995	0.986	0	RPL9
0	0.500688	0.991	0.978	0	RPS5
0	0.489819	0.999	0.997	0	TPT1
0	0.471693	0.996	0.991	0	RPL5
0	0.444004	0.997	0.993	0	RPS6
0	0.441131	0.905	0.869	0	RACK1
0	0.431306	1	1	0	RPLP1
0	0.42305	1	0.999	0	RPS12
0	0.419895	0.915	0.828	0	NPM1
0	0.400324	0.994	0.986	0	RPLP0
0	0.39961	0.993	0.987	0	RPSA
0	0.399076	0.982	0.966	0	RPS9
0	0.390615	0.998	0.995	0	RPL8
0	0.378426	0.999	0.999	0	RPS23
0	0.360362	0.999	0.998	0	RPS18
0	0.352435	0.998	0.995	0	RPS25
0	0.329259	0.993	0.987	0	RPS16
0	0.321892	0.999	0.998	0	RPLP2
0	0.262915	1	1	0	RPS27A
0	0.244269	1	1	0	RPS14
0	0.240838	1	0.999	0	RPS28
3.43787e-290	0.633763	0.882	0.794	9.81512e-286	JUNB
1.83443e-282	0.588753	0.177	0.031	5.2373e-278	PASK
5.85998e-282	0.529265	0.249	0.077	1.67302e-277	DGKA
3.28246e-279	0.506581	0.185	0.036	9.37144e-275	SH3YL1
6.82347e-279	0.56909	0.214	0.054	1.9481e-274	SNX9
9.30773e-274	0.476723	0.17	0.029	2.65736e-269	SERINC5
1.54232e-273	0.446062	0.152	0.018	4.40331e-269	SPINT2
2.40948e-264	0.22677	1	1	6.87907e-260	RPS15A
1.14838e-257	0.500939	0.246	0.081	3.27863e-253	SATB1
4.93412e-244	0.455934	0.168	0.034	1.40869e-239	TRABD2A
1.10729e-243	0.479519	0.459	0.258	3.16132e-239	EIF2S3
1.15818e-243	0.515929	0.555	0.357	3.3066e-239	NDFIP1
5.52302e-233	0.403525	0.854	0.764	1.57682e-228	RPS20
6.13216e-228	0.428903	0.167	0.037	1.75073e-223	CD28
4.63307e-224	0.476125	0.335	0.159	1.32274e-219	ABLIM1
9.34681e-219	0.428164	0.188	0.054	2.66851e-214	TESPA1
3.4947e-212	0.504083	0.392	0.214	9.97736e-208	FCMR
1.74347e-209	0.233749	0.999	0.997	4.9776e-205	RPS4X
4.02149e-209	0.417428	0.737	0.599	1.14814e-204	NOP53
9.10424e-209	0.497768	0.16	0.038	2.59926e-204	MYC
2.48032e-207	0.465935	0.264	0.11	7.08132e-203	INPP4B
1.29122e-206	0.502469	0.241	0.094	3.68642e-202	GPR183
1.10206e-205	0.436159	0.385	0.203	3.14639e-201	MCUB
1.33369e-202	0.236848	0.992	0.986	3.80767e-198	NACA
6.75713e-202	0.442169	0.172	0.048	1.92916e-197	AIF1
9.05464e-201	0.316667	0.969	0.941	2.5851e-196	RPS2
1.15393e-195	0.400742	0.167	0.046	3.29447e-191	TNFSF8
2.54543e-193	0.400796	0.649	0.484	7.26721e-189	EIF3L
1.70763e-186	0.360861	0.156	0.041	4.87527e-182	SIRPG
3.47228e-184	0.296095	0.892	0.805	9.91335e-180	HINT1
4.4701e-181	0.398067	0.488	0.308	1.27621e-176	RSL1D1
7.2671e-179	0.363653	0.708	0.552	2.07476e-174	EIF3H
2.28772e-171	0.265194	0.925	0.864	6.53144e-167	RPS11
2.68367e-169	0.358688	0.636	0.467	7.66189e-165	EIF4B
1.78782e-168	0.407213	0.369	0.21	5.10423e-164	OXNAD1
4.34737e-166	0.683513	0.87	0.823	1.24118e-161	TXNIP
3.89288e-162	0.357115	0.152	0.046	1.11142e-157	BACH2
1.13579e-160	0.376171	0.54	0.37	3.24268e-156	ST13
2.03724e-160	0.40641	0.433	0.272	5.81631e-156	ARHGAP15
1.61653e-158	0.342051	0.676	0.513	4.6152e-154	SERP1
6.26883e-156	0.404019	0.268	0.134	1.78975e-151	IL6ST
2.32655e-155	0.281975	0.898	0.825	6.64229e-151	COX7C
6.18312e-151	0.357709	0.597	0.436	1.76528e-146	SMDT1
6.92115e-149	0.385084	0.323	0.18	1.97599e-144	PBXIP1
2.4182e-147	0.348704	0.633	0.479	6.90396e-143	ANP32B
4.15127e-146	0.232557	0.936	0.884	1.18519e-141	HNRNPA1
9.6456e-145	0.324444	0.185	0.074	2.75382e-140	BEX2
1.40005e-142	0.329043	0.23	0.107	3.99715e-138	SYPL1
1.93849e-142	0.578171	0.159	0.059	5.53439e-138	IGLV3-25
2.2766e-142	0.366509	0.307	0.168	6.4997e-138	CD55
1.48036e-140	0.380457	0.416	0.267	4.22642e-136	RNASET2
3.69227e-138	0.319661	0.204	0.089	1.05414e-133	BEX4
2.95286e-137	0.370269	0.301	0.167	8.43043e-133	PIM2
5.95315e-136	0.37334	0.35	0.208	1.69962e-131	SAMHD1
1.20075e-134	0.270998	0.869	0.771	3.42815e-130	CCNI
8.82385e-132	0.296067	0.175	0.071	2.51921e-127	TNFRSF25
5.3272e-131	0.311256	0.19	0.082	1.52092e-126	PAG1
1.5578e-129	0.320698	0.164	0.065	4.44752e-125	BCL2
8.31794e-129	0.308619	0.741	0.599	2.37477e-124	SF1
1.89815e-128	0.295871	0.759	0.627	5.41921e-124	LIMD2
8.61016e-127	0.354132	0.243	0.126	2.4582e-122	BIRC3
1.10781e-126	0.407593	0.295	0.169	3.1628e-122	PIM1
2.22265e-126	0.26953	0.807	0.681	6.34565e-122	HSP90AB1
1.22202e-123	0.305672	0.201	0.094	3.48887e-119	THEM4
1.25507e-123	0.370221	0.633	0.501	3.58323e-119	FYB1
2.88444e-123	0.277979	0.152	0.058	8.23507e-119	AC119396.1
1.43513e-120	0.315249	0.27	0.147	4.0973e-116	R3HDM4
2.40334e-120	0.303503	0.33	0.195	6.86153e-116	TNFAIP8
2.58748e-120	0.305635	0.215	0.105	7.38726e-116	TRAT1
6.88113e-117	0.280641	0.169	0.073	1.96456e-112	MAML2
6.18674e-116	0.306383	0.522	0.372	1.76631e-111	PPP1R2
9.97853e-115	0.276002	0.181	0.083	2.84887e-110	THOC3
6.93188e-113	0.309929	0.271	0.153	1.97905e-108	C6orf48
8.49154e-112	0.282639	0.203	0.098	2.42434e-107	NCF1
7.70122e-108	0.334977	0.472	0.337	2.1987e-103	SEPT6
4.06373e-105	0.289892	0.388	0.255	1.16019e-100	ADD3
8.00046e-105	0.239896	0.915	0.862	2.28413e-100	FXYD5
6.66884e-103	0.588238	0.492	0.375	1.90395e-98	FOS
8.83411e-101	0.271326	0.64	0.502	2.52214e-96	CNN2
9.61112e-101	0.263657	0.827	0.729	2.74397e-96	C12orf57
5.09048e-100	0.276155	0.535	0.392	1.45333e-95	NAP1L1
2.1564e-96	0.243853	0.192	0.097	6.15651e-92	IMPDH2
4.2251e-95	0.296163	0.995	0.987	1.20627e-90	FTH1
5.4836e-93	0.234938	0.821	0.734	1.56557e-88	HSPA8
4.90095e-92	0.250847	0.37	0.245	1.39922e-87	HSPB1
1.08219e-89	0.210561	0.169	0.082	3.08966e-85	FAM102A
1.10251e-89	0.225573	0.219	0.12	3.14768e-85	ICAM2
1.91285e-86	0.242214	0.563	0.428	5.4612e-82	GPX4
7.38062e-85	0.446418	0.446	0.355	2.10717e-80	RPS4Y1
1.02992e-84	0.237733	0.384	0.26	2.94042e-80	TSTD1
1.49685e-83	0.400175	0.182	0.097	4.27349e-79	AL138963.3
1.26482e-82	0.231569	0.181	0.096	3.61107e-78	KCNA3
1.60122e-82	0.239373	0.579	0.45	4.57148e-78	NSA2
2.01767e-82	0.217033	0.215	0.122	5.76044e-78	PTDSS1
2.6526e-82	0.218002	0.15	0.073	7.57318e-78	SPTBN1
1.9988e-80	0.237184	0.306	0.197	5.70657e-76	IL16
9.46365e-80	0.220535	0.216	0.124	2.70187e-75	NECAP2
5.75052e-79	0.209851	0.236	0.14	1.64177e-74	C1orf162
5.11145e-77	0.264609	0.28	0.18	1.45932e-72	TOB1
1.15486e-75	0.220558	0.701	0.582	3.29713e-71	ZFAS1
7.79602e-75	0.229599	0.212	0.124	2.22576e-70	TGFBR2
1.07644e-72	0.236602	0.348	0.238	3.07322e-68	ALKBH7
2.00391e-72	0.258056	0.195	0.114	5.72116e-68	USP10
4.1888e-72	0.48154	0.204	0.125	1.1959e-67	S100A8
7.15923e-72	0.309591	0.425	0.315	2.04396e-67	BTG2
2.63257e-71	0.208241	0.171	0.093	7.51599e-67	IPCEF1
3.23789e-71	0.227481	0.349	0.241	9.24417e-67	CDKN1B
5.33951e-71	0.206135	0.329	0.22	1.52443e-66	HADHA
1.46135e-70	0.211598	0.159	0.085	4.17215e-66	SGTB
1.85638e-70	0.211666	0.73	0.633	5.29998e-66	CD48
4.01095e-70	0.346757	0.189	0.112	1.14513e-65	S100A9
4.8924e-68	0.202042	0.36	0.249	1.39678e-63	C1QBP
8.28845e-68	0.208902	0.23	0.142	2.36635e-63	PDE3B
8.72409e-68	0.208415	0.319	0.214	2.49073e-63	GDI2
1.03693e-67	0.221815	0.377	0.268	2.96045e-63	KLF2
2.98627e-67	0.206143	0.17	0.095	8.52581e-63	STMN3
6.65822e-66	0.207166	0.498	0.381	1.90092e-61	SEPT9
8.52995e-65	0.238835	0.406	0.301	2.4353e-60	PLP2
3.03453e-64	0.286387	0.202	0.125	8.66357e-60	PELI1
6.61816e-64	0.207996	0.28	0.185	1.88949e-59	SFXN1
6.81667e-64	0.207645	0.298	0.2	1.94616e-59	HSPD1
1.34382e-63	0.207414	0.311	0.212	3.83659e-59	PPA1
5.30959e-63	0.239404	0.15	0.082	1.51589e-58	AREG
4.74016e-60	0.207552	0.249	0.162	1.35332e-55	BCL11B
3.33118e-55	0.205262	0.768	0.666	9.51052e-51	NFKBIA
5.34119e-55	0.204116	0.277	0.191	1.52491e-50	HIST1H1D
6.95136e-51	0.205471	0.329	0.24	1.98461e-46	RIPOR2
4.56966e-47	0.462908	0.435	0.356	1.30464e-42	DUSP1
6.48581e-47	0.42535	0.258	0.184	1.8517e-42	EEF1G
1.40888e-45	0.22911	0.437	0.345	4.02234e-41	SLC2A3
4.13078e-42	0.229775	0.36	0.276	1.17934e-37	TUBA1A
4.15978e-40	0.234585	0.289	0.217	1.18762e-35	ZNF331
2.23609e-30	0.250964	0.742	0.678	6.38403e-26	ZFP36L2
0	2.27642	0.667	0.291	0	GNLY
0	2.15304	0.746	0.179	0	GZMH
0	1.95954	0.943	0.45	0	NKG7
0	1.83375	0.557	0.123	0	FGFBP2
0	1.70291	0.53	0.121	0	GZMB
0	1.50422	0.96	0.499	0	CCL5
0	1.34652	0.243	0.089	0	IFIT2
0	1.32416	0.625	0.224	0	CCL4
0	1.27851	0.556	0.269	0	LGALS1
0	1.25753	0.867	0.411	0	CST7
0	1.25537	0.284	0.045	0	ZNF683
0	1.22806	0.72	0.316	0	GZMA
0	1.19092	0.756	0.468	0	CTSW
0	1.13545	0.456	0.16	0	HOPX
0	1.07329	0.465	0.177	0	PRF1
0	1.07096	0.461	0.157	0	KLRD1
0	1.01346	0.284	0.101	0	OASL
0	1.00291	0.91	0.793	0	S100A4
0	0.952411	0.517	0.235	0	C12orf75
0	0.949333	0.397	0.136	0	ZEB2
0	0.923828	0.813	0.7	0	IFITM2
0	0.896076	0.867	0.688	0	CD99
0	0.829038	0.954	0.908	0	SH3BGRL3
0	0.8199	0.553	0.286	0	HLA-DPA1
0	0.812196	0.326	0.123	0	PLEK
0	0.810084	0.689	0.451	0	GZMM
0	0.784987	0.274	0.095	0	SPON2
0	0.780568	0.365	0.181	0	HLA-DRB5
0	0.779638	0.479	0.235	0	HLA-DRB1
0	0.766828	0.518	0.277	0	HLA-DPB1
0	0.765238	0.584	0.355	0	CD8A
0	0.753963	0.266	0.073	0	FCRL6
0	0.751688	0.286	0.111	0	LINC01871
0	0.751196	0.682	0.528	0	CLIC1
0	0.745166	0.238	0.055	0	ADGRG1
0	0.741127	0.902	0.842	0	S100A6
0	0.737554	0.346	0.142	0	MATK
0	0.729945	0.708	0.583	0	CYBA
0	0.72248	0.847	0.743	0	HCST
0	0.706702	0.193	0.035	0	PRSS23
0	0.701304	0.505	0.306	0	ARPC5L
0	0.6955	0.66	0.545	0	ITGB2
0	0.693719	0.249	0.065	0	S1PR5
0	0.692872	0.389	0.188	0	KLRG1
0	0.679282	0.526	0.369	0	FLNA
0	0.678118	0.564	0.395	0	GSTP1
0	0.663612	0.335	0.167	0	APOBEC3G
0	0.652863	0.262	0.116	0	EFHD2
0	0.643803	0.226	0.059	0	C1orf21
0	0.624376	0.999	0.997	0	HLA-B
0	0.566883	0.939	0.939	0	PFN1
0	0.52953	0.184	0.058	0	ADRB2
0	0.528058	0.993	0.989	0	HLA-C
0	0.525105	0.823	0.75	0	ARPC2
0	0.517344	0.745	0.633	0	LITAF
0	0.50086	0.164	0.047	0	TTC38
0	0.4955	0.944	0.918	0	CALM1
0	0.460758	0.896	0.769	0	SRGN
0	0.456961	0.956	0.933	0	GAPDH
0	0.402473	1	1	0	B2M
5.18825e-307	0.48922	0.901	0.882	1.48124e-302	CFL1
3.80323e-304	0.549608	0.752	0.691	1.08582e-299	LSP1
7.92733e-301	0.571509	0.313	0.152	2.26325e-296	CYTOR
2.44108e-293	0.433903	0.885	0.843	6.96928e-289	MYL6
1.31636e-286	0.588947	0.847	0.829	3.75821e-282	IL32
1.04816e-285	0.616555	0.338	0.176	2.99249e-281	MAP3K8
1.07789e-284	0.576206	0.445	0.267	3.07739e-280	LYAR
3.48843e-283	0.600782	0.464	0.295	9.95947e-279	SYTL3
7.45764e-282	0.702902	0.491	0.345	2.12916e-277	SLC9A3R1
3.1264e-280	0.287544	0.991	0.982	8.92588e-276	HLA-A
3.40714e-272	0.625641	0.411	0.256	9.72739e-268	CTSC
3.53224e-267	0.463028	0.728	0.623	1.00845e-262	GUK1
2.43989e-265	0.656755	0.444	0.3	6.96588e-261	DSTN
2.43374e-262	0.482307	0.211	0.087	6.94834e-258	F2R
2.67113e-262	0.495704	0.15	0.05	7.62609e-258	FCGR3A
7.374e-260	0.400807	0.959	0.95	2.10528e-255	IFITM1
1.20953e-259	0.547533	0.288	0.146	3.4532e-255	MYO1F
1.51449e-258	0.534717	0.236	0.108	4.32387e-254	CHST12
4.63986e-257	0.496211	0.844	0.78	1.32468e-252	CD74
6.97028e-249	0.456048	0.789	0.72	1.99001e-244	PPIB
9.5167e-247	0.567295	0.482	0.32	2.71702e-242	ID2
4.14516e-246	0.472544	0.196	0.081	1.18344e-241	ABI3
1.55903e-242	0.573595	0.331	0.19	4.45104e-238	CD63
8.19838e-242	0.618753	0.255	0.13	2.34064e-237	CD320
1.12519e-241	0.822556	0.254	0.123	3.21243e-237	TNF
1.66648e-240	0.536044	0.577	0.441	4.75779e-236	CLEC2B
1.77653e-240	0.619421	0.407	0.256	5.07199e-236	ITGB1
1.29637e-238	0.541287	0.25	0.123	3.70115e-234	PATL2
4.46306e-235	0.501629	0.227	0.105	1.2742e-230	TGFBR3
6.29313e-233	0.463275	0.188	0.077	1.79669e-228	PTGDR
2.02511e-231	0.497306	0.869	0.835	5.78169e-227	MYL12A
2.98428e-231	0.412426	0.806	0.747	8.52013e-227	UBB
1.98762e-226	0.528065	0.223	0.104	5.67467e-222	ZBP1
2.5751e-225	0.509379	0.284	0.151	7.35192e-221	SAMD3
1.39583e-222	0.860084	0.356	0.214	3.9851e-218	PMAIP1
4.9793e-220	0.463995	0.201	0.09	1.42159e-215	PLEKHF1
5.53096e-216	0.556703	0.339	0.204	1.57909e-211	SYNE1
4.67814e-213	0.567077	0.508	0.368	1.33561e-208	TGFB1
2.14311e-209	0.56847	0.166	0.066	6.11859e-205	CCL3
2.68615e-209	0.512755	0.455	0.32	7.66897e-205	GNG2
2.69502e-206	0.510937	0.548	0.428	7.69428e-202	PTPRCAP
4.59599e-205	0.910751	0.152	0.06	1.31215e-200	IFIT3
4.38624e-203	0.45599	0.611	0.484	1.25227e-198	MT2A
5.7199e-203	0.544388	0.496	0.363	1.63303e-198	HERPUD1
2.60041e-201	0.46424	0.179	0.076	7.42418e-197	XCL1
1.08129e-200	0.524478	0.357	0.228	3.08708e-196	RASSF1
2.54348e-199	0.537783	0.174	0.072	7.26163e-195	XCL2
9.83372e-199	0.402801	0.16	0.065	2.80753e-194	MIR4435-2HG
2.01652e-198	0.275313	0.96	0.951	5.75716e-194	UBC
2.82715e-195	0.28783	0.952	0.954	8.07153e-191	HLA-E
1.46506e-193	0.474479	0.251	0.135	4.18275e-189	TPST2
2.62372e-193	1.13057	0.195	0.092	7.49073e-189	HSPA1A
7.29024e-193	0.538374	0.393	0.264	2.08136e-188	FKBP11
1.1379e-187	0.451034	0.16	0.067	3.24869e-183	HLA-DQA2
2.17626e-187	0.526564	0.482	0.368	6.21321e-183	YWHAQ
5.56122e-186	0.421674	0.158	0.067	1.58773e-181	CLIC3
3.44541e-180	0.507918	0.512	0.403	9.83664e-176	PAXX
8.64748e-180	0.583636	0.322	0.206	2.46886e-175	RAB5IF
1.61837e-177	0.440466	0.233	0.121	4.62045e-173	AOAH
6.24966e-173	0.444242	0.672	0.6	1.78428e-168	LY6E
1.55197e-172	0.380564	0.786	0.761	4.43087e-168	MYL12B
1.6616e-171	0.52421	0.51	0.412	4.74387e-167	PPP1CA
2.92865e-171	0.413962	0.557	0.441	8.36129e-167	TUBA4A
4.8696e-171	0.455866	0.303	0.184	1.39027e-166	APMAP
1.41532e-170	0.287751	0.978	0.973	4.04073e-166	H3F3B
8.02423e-170	0.498832	0.638	0.566	2.29092e-165	CALR
1.16113e-169	0.388791	0.794	0.755	3.31502e-165	S100A10
1.29808e-169	0.37816	0.796	0.769	3.70602e-165	PSME1
3.04625e-169	1.14767	0.153	0.067	8.69706e-165	TRBV5-1
1.68953e-168	0.453229	0.316	0.197	4.8236e-164	SH2D2A
1.22266e-167	0.473996	0.48	0.373	3.49071e-163	DBI
6.05556e-167	0.515745	0.267	0.157	1.72886e-162	CDC42EP3
3.83169e-165	0.463065	0.378	0.253	1.09395e-160	RUNX3
1.48302e-164	0.303768	0.893	0.874	4.23402e-160	H3F3A
3.09974e-158	0.259408	0.938	0.936	8.84976e-154	TMA7
1.74977e-156	0.453412	0.499	0.386	4.99559e-152	PPP2R5C
2.32887e-154	0.325792	0.469	0.312	6.64892e-150	CD8B
3.42476e-152	0.33556	0.635	0.508	9.77768e-148	ANXA1
4.22786e-152	0.444514	0.278	0.166	1.20705e-147	BHLHE40
2.29927e-150	0.456556	0.258	0.152	6.56443e-146	SLA2
1.70472e-149	0.427032	0.99	0.988	4.86696e-145	ACTB
1.82542e-149	0.427723	0.248	0.144	5.21156e-145	PYHIN1
1.00981e-146	0.422949	0.271	0.165	2.88302e-142	MRPL10
1.78489e-145	0.401688	0.165	0.08	5.09586e-141	HLA-DQA1
2.87057e-144	0.317531	0.774	0.729	8.19549e-140	SUB1
6.97901e-144	0.500859	0.559	0.485	1.99251e-139	PSMB9
2.73739e-143	0.335812	0.15	0.069	7.81525e-139	LAG3
1.44442e-142	0.269756	0.87	0.859	4.12382e-138	SRP14
8.04411e-142	0.47182	0.332	0.222	2.29659e-137	ANXA2
8.11449e-142	0.346874	0.156	0.072	2.31669e-137	METRNL
4.78526e-139	0.436141	0.842	0.857	1.36619e-134	CD52
6.18665e-139	0.444789	0.379	0.271	1.76629e-134	DOK2
1.20046e-137	0.281018	0.893	0.902	3.42732e-133	SERF2
3.29434e-136	0.456638	0.509	0.421	9.40534e-132	RNF213
2.37678e-134	0.470808	0.507	0.407	6.78571e-130	DNAJB6
4.35398e-129	0.381794	0.571	0.486	1.24306e-124	SEC61B
2.29286e-128	0.390844	0.59	0.522	6.54612e-124	PSMA7
7.91876e-125	0.219959	1	1	2.26081e-120	MALAT1
1.32936e-123	0.396751	0.204	0.116	3.79531e-119	PTPRE
5.30821e-122	0.42154	0.28	0.184	1.51549e-117	ITGAL
6.53272e-122	0.404549	0.266	0.169	1.86509e-117	GPR65
1.583e-121	0.414795	0.545	0.452	4.51947e-117	IRF1
1.59377e-121	0.21861	0.979	0.979	4.55021e-117	FTL
7.261e-120	0.317729	0.834	0.811	2.07302e-115	HSP90AA1
1.12656e-115	0.403076	0.412	0.319	3.21633e-111	RABAC1
1.46713e-114	0.401539	0.319	0.223	4.18867e-110	ANXA5
3.49554e-114	0.407007	0.295	0.203	9.97976e-110	MFSD10
3.75838e-113	0.423764	0.495	0.419	1.07302e-108	ATP5ME
6.35299e-113	0.401975	0.224	0.139	1.81378e-108	AGTRAP
1.09545e-112	0.219897	0.997	0.996	3.12752e-108	TMSB4X
3.72708e-112	0.444862	0.257	0.169	1.06408e-107	CDK2AP2
2.13413e-111	0.554836	0.449	0.374	6.09293e-107	IFITM3
7.60219e-111	0.276617	0.875	0.859	2.17042e-106	HMGB1
4.62213e-108	0.384443	0.481	0.396	1.31962e-103	POMP
2.38806e-107	0.407059	0.415	0.332	6.81793e-103	DHRS7
4.45614e-106	0.309491	0.751	0.732	1.27223e-101	ARPC3
5.93216e-103	0.244519	0.903	0.904	1.69363e-98	PPIA
6.77282e-103	0.365167	0.618	0.56	1.93364e-98	LCP1
1.72314e-102	0.461374	0.282	0.19	4.91956e-98	CMC1
1.00711e-101	0.366061	0.246	0.16	2.87529e-97	DNAJC1
1.21148e-100	0.414757	0.162	0.091	3.45876e-96	NCR3
4.08274e-97	0.362544	0.278	0.192	1.16562e-92	TSEN54
7.13063e-97	0.244284	0.879	0.878	2.03579e-92	PPDPF
7.34903e-96	0.395513	0.582	0.529	2.09815e-91	RARRES3
3.86207e-95	0.409198	0.343	0.258	1.10262e-90	PTP4A2
2.30939e-94	0.370566	0.267	0.185	6.5933e-90	ZBTB38
3.17538e-94	0.353409	0.641	0.599	9.0657e-90	CD3G
2.51701e-92	0.361679	0.178	0.107	7.18606e-88	AC116366.3
4.4055e-92	0.331304	0.298	0.208	1.25777e-87	PRDM1
4.18416e-91	0.40241	0.695	0.684	1.19458e-86	EMP3
1.81946e-90	0.346152	0.433	0.342	5.19457e-86	FYN
2.37443e-90	0.339436	0.488	0.399	6.77901e-86	AHNAK
1.04499e-87	0.353255	0.358	0.277	2.98344e-83	CCDC12
5.29032e-87	0.358267	0.387	0.312	1.51039e-82	BSG
2.3557e-86	0.297941	0.779	0.766	6.72553e-82	CD3D
3.35864e-86	0.286429	0.763	0.744	9.58891e-82	RBM39
2.80672e-85	0.313529	0.152	0.087	8.01318e-81	AC004687.1
1.7312e-83	0.290529	0.651	0.616	4.94258e-79	COX6A1
1.18052e-82	0.362865	0.364	0.288	3.37037e-78	CFLAR
3.00896e-82	0.370774	0.261	0.185	8.59057e-78	SDF2L1
1.19421e-81	0.356461	0.328	0.25	3.40947e-77	REEP5
2.21303e-81	0.343031	0.455	0.386	6.31821e-77	PET100
2.44164e-81	0.312104	0.201	0.13	6.97088e-77	RAB9A
6.71103e-81	0.269815	0.755	0.739	1.916e-76	TPM3
4.23899e-79	0.279225	0.153	0.089	1.21023e-74	FOSL2
1.04883e-78	0.537921	0.177	0.109	2.99442e-74	HSPA1B
6.29846e-78	0.307454	0.288	0.207	1.79821e-73	GBP5
6.79229e-78	0.365795	0.357	0.288	1.9392e-73	NDUFB7
6.88213e-78	0.326511	0.516	0.457	1.96485e-73	TCF25
1.02232e-76	0.307283	0.16	0.098	2.91872e-72	APOBEC3C
2.57695e-76	0.393347	0.604	0.576	7.35718e-72	HSPA5
3.00701e-76	0.359322	0.309	0.235	8.585e-72	MYO1G
1.00337e-75	0.811356	0.213	0.149	2.86462e-71	TYROBP
1.50118e-75	0.313948	0.234	0.161	4.28587e-71	ACTN4
3.84223e-75	0.356186	0.307	0.233	1.09696e-70	RNF166
3.8808e-75	0.361332	0.362	0.292	1.10797e-70	PPP1R18
9.26171e-75	0.354132	0.401	0.331	2.64422e-70	DNAJA1
1.9628e-74	0.237847	0.784	0.784	5.60381e-70	RHOA
5.40848e-74	0.254006	0.674	0.645	1.54412e-69	ARF1
1.37435e-73	0.346109	0.381	0.312	3.92377e-69	SPSB3
4.95023e-73	0.374498	0.263	0.195	1.41329e-68	SPN
2.51836e-72	0.313183	0.407	0.342	7.1899e-68	PSMB6
3.71156e-72	0.294807	0.562	0.516	1.05965e-67	RBM8A
4.0115e-72	0.310681	0.221	0.152	1.14528e-67	GYG1
5.19454e-72	0.310792	0.273	0.199	1.48304e-67	TUBB4B
7.14806e-72	0.341912	0.366	0.299	2.04077e-67	TBCB
2.80214e-71	0.246765	0.812	0.835	8.00012e-67	ATP5F1E
3.66667e-71	0.316646	0.594	0.557	1.04683e-66	HSP90B1
1.66582e-70	0.325277	0.358	0.286	4.75593e-66	TXN
1.50888e-68	0.337938	0.317	0.25	4.30785e-64	ATP6V0B
5.46185e-68	0.309186	0.576	0.535	1.55936e-63	SEPT7
1.64835e-67	0.275749	0.159	0.1	4.70603e-63	ATP2B4
1.87895e-67	0.347262	0.349	0.283	5.36441e-63	PPP3CC
1.88599e-67	0.282161	0.561	0.517	5.3845e-63	ARHGDIA
1.14713e-65	0.308993	0.577	0.542	3.27505e-61	PDIA3
1.3568e-65	0.300397	0.498	0.449	3.87367e-61	TMEM59
1.87981e-65	0.297401	0.176	0.116	5.36685e-61	TFDP2
2.43013e-65	0.32152	0.336	0.259	6.93801e-61	GABARAPL1
6.94717e-65	0.303977	0.308	0.241	1.98342e-60	ADRM1
1.26498e-64	0.357184	0.464	0.412	3.61153e-60	TUBA1B
1.57321e-63	0.306458	0.259	0.194	4.4915e-59	IDH2
3.07465e-63	0.251295	0.682	0.663	8.77814e-59	SSR4
6.74341e-63	0.302481	0.375	0.307	1.92524e-58	RORA
5.95962e-62	0.311951	0.228	0.165	1.70147e-57	RAB29
8.41976e-62	0.297546	0.591	0.573	2.40384e-57	ELOB
2.69715e-61	0.310299	0.407	0.351	7.70037e-57	NDUFB10
6.73652e-61	0.282803	0.47	0.419	1.92328e-56	ARF5
8.77071e-61	0.303648	0.406	0.351	2.50404e-56	COPE
1.47334e-60	0.319401	0.191	0.131	4.20638e-56	ABHD17A
1.55308e-60	0.265834	0.163	0.105	4.43404e-56	ATG2A
2.64024e-60	0.310984	0.263	0.2	7.53789e-56	MIEN1
4.14491e-60	0.309467	0.447	0.398	1.18337e-55	GNG5
2.21987e-59	0.253644	0.594	0.566	6.33774e-55	NDUFA1
3.71137e-59	0.329846	0.227	0.166	1.0596e-54	SELENOS
5.43943e-59	0.291545	0.225	0.161	1.55296e-54	JMJD6
7.20789e-59	0.215471	0.739	0.729	2.05785e-54	SON
1.13432e-57	0.297316	0.233	0.172	3.23847e-53	IFI27L2
1.72287e-57	0.316795	0.442	0.396	4.9188e-53	POLR2L
2.17255e-56	0.321896	0.421	0.371	6.20262e-52	MBP
2.74038e-55	0.286455	0.453	0.404	7.82379e-51	WDR83OS
3.18982e-55	0.260349	0.176	0.121	9.10693e-51	ELOVL1
1.12448e-54	0.305641	0.287	0.228	3.2104e-50	PDIA6
4.42682e-54	0.293948	0.472	0.43	1.26386e-49	NDUFB2
1.07087e-53	0.291472	0.317	0.261	3.05733e-49	TMED9
1.28857e-53	0.31884	0.255	0.197	3.67886e-49	CCDC107
8.95147e-53	0.251722	0.617	0.599	2.55564e-48	UBL5
1.54729e-52	0.307153	0.389	0.338	4.41752e-48	SPCS2
1.1518e-51	0.242421	0.194	0.136	3.28838e-47	STOM
5.4818e-51	0.273594	0.329	0.273	1.56505e-46	DCTN3
6.08873e-51	0.28326	0.257	0.198	1.73833e-46	SH3GLB1
2.11573e-50	0.298112	0.421	0.366	6.0404e-46	ADGRE5
7.75879e-50	0.239002	0.206	0.146	2.21514e-45	CXCR3
2.70397e-49	0.295119	0.239	0.183	7.71983e-45	RNF115
3.89572e-49	0.285808	0.322	0.264	1.11223e-44	AKNA
4.74156e-49	0.262385	0.173	0.12	1.35372e-44	PTPN22
1.22938e-48	0.299835	0.241	0.188	3.50987e-44	NAA38
4.60131e-48	0.287591	0.201	0.149	1.31367e-43	JPT1
1.50333e-47	0.28068	0.205	0.153	4.29202e-43	GLIPR2
1.8275e-47	0.26009	0.265	0.205	5.21752e-43	PTPN7
5.19031e-47	0.268675	0.286	0.227	1.48183e-42	CBLB
1.21028e-46	0.36881	0.218	0.165	3.45536e-42	HLA-DRA
1.75739e-45	0.26989	0.4	0.356	5.01736e-41	RALY
1.92245e-45	0.270921	0.453	0.415	5.48858e-41	UQCRQ
2.23473e-45	0.256214	0.204	0.151	6.38015e-41	UBE2E3
2.59839e-45	0.29466	0.444	0.405	7.41841e-41	NDUFA3
6.33169e-45	0.250412	0.289	0.233	1.8077e-40	GLIPR1
9.78292e-45	0.276394	0.17	0.121	2.79302e-40	ATP8A1
1.6217e-44	0.255379	0.154	0.107	4.62994e-40	TSPAN32
2.08407e-44	0.244319	0.681	0.675	5.95001e-40	OAZ1
6.84166e-44	0.252331	0.529	0.504	1.95329e-39	KRTCAP2
7.34e-44	0.206792	0.66	0.651	2.09557e-39	SAP18
1.39132e-43	0.295057	0.269	0.219	3.97223e-39	MGST3
1.4065e-43	0.270976	0.401	0.36	4.01556e-39	COX5A
2.37094e-43	0.279554	0.411	0.372	6.76903e-39	BRK1
3.39786e-43	0.294126	0.332	0.279	9.70089e-39	CNOT1
8.72212e-43	0.279983	0.372	0.321	2.49016e-38	PARP8
1.11077e-42	0.279443	0.482	0.452	3.17126e-38	TPI1
1.69759e-42	0.319443	0.365	0.32	4.84661e-38	HMGB2
2.44382e-42	0.277564	0.283	0.232	6.97711e-38	CASP4
5.64083e-42	0.245771	0.621	0.608	1.61046e-37	LDHA
9.63471e-42	0.242639	0.548	0.51	2.75071e-37	PIK3R1
1.15233e-41	0.242467	0.157	0.111	3.28989e-37	SIRT2
3.00437e-41	0.240913	0.159	0.113	8.57748e-37	RAB27A
9.44203e-41	0.257549	0.332	0.286	2.6957e-36	PSMA6
1.366e-40	0.243703	0.273	0.222	3.89994e-36	EMC7
1.77845e-40	0.230643	0.432	0.386	5.07748e-36	CRIP1
1.88967e-40	0.261262	0.223	0.173	5.39502e-36	DERL1
3.25524e-40	0.260777	0.335	0.288	9.29371e-36	BUD31
3.78675e-40	0.253148	0.193	0.146	1.08112e-35	CASP1
3.87535e-40	0.275587	0.281	0.234	1.10641e-35	SEC11C
6.9767e-40	0.237109	0.551	0.528	1.99185e-35	CIB1
1.02268e-39	0.270838	0.375	0.334	2.91974e-35	RAB2A
1.52389e-39	0.261353	0.431	0.392	4.35071e-35	MAP1LC3B
2.02698e-39	0.212039	0.637	0.636	5.78702e-35	COX5B
2.64785e-39	0.264657	0.248	0.198	7.55962e-35	PLIN2
3.20834e-39	0.259141	0.253	0.205	9.15982e-35	SRPK2
8.12079e-39	0.268096	0.239	0.189	2.31849e-34	COG3
1.58395e-38	0.220447	0.626	0.62	4.52218e-34	PRR13
2.49932e-38	0.238659	0.262	0.209	7.13557e-34	BTG3
2.75849e-38	0.281506	0.441	0.412	7.87549e-34	TRMT112
2.76667e-38	0.24795	0.383	0.341	7.89884e-34	TOMM5
4.26916e-38	0.260968	0.442	0.41	1.21884e-33	DRAP1
1.07396e-37	0.312216	0.444	0.417	3.06615e-33	CD53
1.56804e-37	0.318025	0.219	0.173	4.47676e-33	ISG15
1.83325e-37	0.233368	0.212	0.165	5.23392e-33	RAB5C
2.67011e-37	0.22273	0.532	0.507	7.62317e-33	SEC61G
3.46145e-37	0.275004	0.272	0.227	9.88245e-33	BTN3A2
1.16417e-36	0.280381	0.304	0.259	3.3237e-32	DDX39A
1.26664e-36	0.267139	0.399	0.363	3.61625e-32	ARRB2
1.77462e-36	0.250491	0.276	0.231	5.06655e-32	RNF181
2.17019e-36	0.251445	0.363	0.324	6.19588e-32	PGAM1
3.21061e-36	0.265637	0.393	0.352	9.16628e-32	SYNE2
3.24068e-36	0.238736	0.42	0.375	9.25213e-32	REL
4.08713e-36	0.225802	0.522	0.499	1.16688e-31	C9orf16
4.2558e-36	0.246551	0.44	0.404	1.21503e-31	TERF2IP
4.61788e-36	0.240203	0.491	0.461	1.31841e-31	H2AFZ
9.14505e-36	0.272413	0.32	0.281	2.61091e-31	OSTF1
9.69574e-36	0.24421	0.302	0.255	2.76813e-31	SAP30BP
1.14334e-35	0.251425	0.255	0.208	3.26425e-31	AKIRIN2
1.22888e-35	0.241804	0.313	0.268	3.50846e-31	MRPL41
1.33088e-35	0.203406	0.178	0.132	3.79967e-31	BATF
1.70187e-35	0.242539	0.203	0.158	4.85883e-31	KCNAB2
2.12711e-35	0.230576	0.548	0.54	6.07291e-31	COX8A
7.38122e-35	0.24011	0.217	0.169	2.10734e-30	SERTAD1
9.09509e-35	0.23319	0.458	0.429	2.59665e-30	TMEM50A
1.19856e-34	0.235074	0.457	0.43	3.42188e-30	SNRPB
1.71705e-34	0.255326	0.317	0.278	4.90219e-30	MTPN
2.73619e-34	0.247618	0.531	0.52	7.81182e-30	RAP1B
2.90642e-34	0.229498	0.193	0.148	8.29783e-30	ERN1
6.66177e-34	0.24922	0.264	0.22	1.90193e-29	CARD16
9.60802e-34	0.285123	0.881	0.905	2.74309e-29	ACTG1
4.15727e-33	0.228417	0.231	0.185	1.1869e-28	CMC2
5.788e-33	0.248183	0.189	0.146	1.65247e-28	PRKCB
9.44623e-33	0.234371	0.231	0.187	2.6969e-28	DERL2
1.10036e-32	0.215871	0.495	0.471	3.14151e-28	SF3B5
1.67342e-32	0.250526	0.31	0.268	4.77761e-28	RAB14
2.39614e-32	0.226221	0.174	0.132	6.84097e-28	UBE2A
3.35063e-32	0.205765	0.616	0.608	9.56604e-28	KMT2E
6.03701e-32	0.301136	0.436	0.41	1.72357e-27	HSPE1
6.40536e-32	0.225586	0.482	0.458	1.82873e-27	COX7B
3.06979e-31	0.228331	0.216	0.171	8.76424e-27	VPS37B
3.19672e-31	0.229219	0.44	0.411	9.12664e-27	SF3B6
4.88486e-31	0.207534	0.155	0.116	1.39463e-26	MAD2L2
5.57659e-31	0.251706	0.342	0.303	1.59212e-26	IQGAP1
5.90642e-31	0.211005	0.15	0.112	1.68628e-26	EBP
8.57508e-31	0.24608	0.46	0.44	2.44819e-26	PSMB8
1.16673e-30	0.228576	0.421	0.382	3.33102e-26	IDS
1.72906e-30	0.244029	0.419	0.39	4.93647e-26	MSN
1.78304e-30	0.259612	0.364	0.332	5.09057e-26	PRELID1
2.34164e-30	0.231288	0.376	0.344	6.68539e-26	UBE2L3
1.0929e-29	0.21927	0.17	0.13	3.12022e-25	DIP2A
1.64813e-29	0.212556	0.176	0.136	4.70542e-25	TBPL1
2.36934e-29	0.211524	0.183	0.142	6.76448e-25	IQGAP2
3.9261e-29	0.241865	0.318	0.283	1.1209e-24	DDOST
7.33834e-29	0.233975	0.344	0.306	2.09509e-24	ARIH2
8.60862e-29	0.207505	0.231	0.187	2.45776e-24	TNFRSF1B
8.99703e-29	0.22098	0.3	0.263	2.56865e-24	LAMTOR5
9.43209e-29	0.246275	0.26	0.222	2.69286e-24	RAB1B
1.08874e-28	0.227487	0.335	0.301	3.10834e-24	PSMD8
1.372e-28	0.22354	0.235	0.196	3.91706e-24	TMEM9B
1.55172e-28	0.248852	0.231	0.193	4.43017e-24	TLN1
2.17957e-28	0.234776	0.395	0.362	6.22267e-24	AKAP13
2.98703e-28	0.258257	0.309	0.275	8.52796e-24	RNF167
4.00062e-28	0.247642	0.201	0.162	1.14218e-23	APOL6
6.16015e-28	0.233079	0.31	0.276	1.75872e-23	ZNF428
1.01801e-27	0.23403	0.262	0.223	2.90642e-23	CAPN2
1.07324e-27	0.246927	0.258	0.222	3.0641e-23	SCP2
1.23925e-27	0.225062	0.31	0.274	3.53805e-23	PFDN2
1.84785e-27	0.251061	0.363	0.333	5.2756e-23	HMGN3
1.93663e-27	0.258304	0.371	0.344	5.52907e-23	PSMB10
2.09612e-27	0.222308	0.213	0.173	5.98441e-23	ZFAND2A
2.63754e-27	0.225882	0.484	0.465	7.53018e-23	HLA-F
5.33485e-27	0.234269	0.256	0.219	1.5231e-22	RTF1
5.42169e-27	0.214175	0.458	0.44	1.54789e-22	MED10
7.40051e-27	0.243829	0.476	0.458	2.11284e-22	BZW1
1.15157e-26	0.228107	0.395	0.366	3.28774e-22	SIGIRR
1.36621e-26	0.235497	0.289	0.255	3.90054e-22	LMAN2
1.72638e-26	0.262808	0.389	0.357	4.92881e-22	NEAT1
1.74438e-26	0.226944	0.343	0.312	4.98019e-22	NDUFA6
2.16066e-26	0.267794	0.245	0.208	6.16868e-22	DYNLL1
2.39195e-26	0.217089	0.202	0.164	6.82902e-22	DNAJC3
8.3329e-26	0.245891	0.238	0.201	2.37904e-21	SASH3
3.71461e-25	0.231201	0.249	0.215	1.06052e-20	ZNHIT1
3.87233e-25	0.201645	0.216	0.178	1.10555e-20	NFATC2
5.81673e-25	0.212755	0.237	0.2	1.66068e-20	PTPN4
6.48425e-25	0.220301	0.493	0.482	1.85125e-20	CD247
6.92562e-25	0.232516	0.271	0.235	1.97726e-20	RIOK3
7.19961e-25	0.217098	0.308	0.274	2.05549e-20	RPS19BP1
1.01126e-24	0.22533	0.471	0.465	2.88716e-20	ATP5MD
1.77027e-24	0.203861	0.27	0.233	5.05411e-20	PSMA3
2.02379e-24	0.21913	0.304	0.269	5.77791e-20	SELENOT
2.05817e-24	0.20713	0.231	0.195	5.87608e-20	TMEM109
2.25064e-24	0.228945	0.276	0.243	6.42557e-20	UBE2L6
2.42402e-24	0.225628	0.283	0.248	6.92058e-20	ARF6
3.13611e-24	0.205803	0.455	0.428	8.95359e-20	ARL4C
3.84253e-24	0.236105	0.473	0.462	1.09704e-19	PSME2
5.24437e-24	0.207942	0.21	0.175	1.49727e-19	FBXW5
8.89916e-24	0.203236	0.321	0.286	2.54071e-19	LAPTM4A
1.36622e-23	0.228049	0.22	0.183	3.90056e-19	ZBTB1
1.42219e-23	0.219564	0.368	0.343	4.06034e-19	AUP1
1.4995e-23	0.230956	0.293	0.262	4.28109e-19	BAX
2.02385e-23	0.211068	0.237	0.202	5.77811e-19	C1D
2.08924e-23	0.222086	0.345	0.317	5.96479e-19	BUB3
2.46139e-23	0.205709	0.151	0.118	7.02727e-19	PBDC1
3.27878e-23	0.225294	0.3	0.268	9.36092e-19	SPCS3
4.15846e-23	0.218626	0.364	0.34	1.18724e-18	OTUB1
8.66992e-23	0.21805	0.243	0.21	2.47526e-18	CCNDBP1
1.33767e-22	0.216166	0.372	0.344	3.81905e-18	SNRPB2
5.61234e-22	0.210056	0.403	0.377	1.60232e-17	XBP1
6.06111e-22	0.201489	0.208	0.174	1.73045e-17	SREK1IP1
6.60446e-22	0.30367	0.383	0.362	1.88557e-17	TRBC1
6.78598e-22	0.213112	0.343	0.317	1.9374e-17	FAM49B
1.02976e-21	0.219317	0.172	0.141	2.93996e-17	PYCARD
4.48482e-21	0.209812	0.28	0.25	1.28042e-16	MYDGF
4.51405e-21	0.212007	0.423	0.406	1.28876e-16	LRRFIP1
6.15952e-21	0.215634	0.299	0.271	1.75854e-16	ENY2
6.33469e-21	0.218222	0.306	0.282	1.80856e-16	LAMTOR1
6.71344e-21	0.202075	0.196	0.164	1.91669e-16	CYC1
7.28093e-21	0.222359	0.405	0.388	2.07871e-16	CCDC85B
8.00233e-21	0.211723	0.287	0.258	2.28466e-16	NAPA
1.13287e-20	0.208013	0.261	0.23	3.23435e-16	SUPT4H1
3.04282e-20	0.212051	0.237	0.207	8.68724e-16	TMCO1
3.5849e-20	0.204271	0.175	0.144	1.02349e-15	FKBP2
4.76837e-20	0.216746	0.287	0.26	1.36137e-15	ELOC
6.49153e-20	0.205328	0.215	0.183	1.85333e-15	CDK17
8.08978e-20	0.231119	0.23	0.201	2.30963e-15	ITGB7
8.13886e-20	0.21694	0.181	0.15	2.32364e-15	VPS26A
1.6717e-19	0.233153	0.257	0.226	4.7727e-15	SRRT
2.2461e-19	0.201586	0.259	0.228	6.41262e-15	COX17
3.13305e-19	0.204026	0.385	0.37	8.94485e-15	NDUFA12
3.1462e-19	0.230036	0.274	0.243	8.9824e-15	SYAP1
3.30242e-19	0.22283	0.327	0.304	9.4284e-15	PRPF4B
3.3826e-19	0.237564	0.295	0.272	9.65731e-15	RBX1
4.57112e-19	0.26084	0.267	0.237	1.30505e-14	CEMIP2
1.96461e-18	0.210243	0.288	0.261	5.60896e-14	AKAP9
1.96585e-18	0.207225	0.219	0.19	5.61251e-14	RABGAP1L
2.12861e-18	0.203899	0.304	0.275	6.07718e-14	CIR1
2.84659e-18	0.213391	0.27	0.242	8.127e-14	UPP1
3.45614e-18	0.23338	0.218	0.187	9.86729e-14	IFNGR1
1.16953e-17	0.213064	0.438	0.433	3.33901e-13	BIN2
3.2035e-17	0.208074	0.25	0.219	9.146e-13	CSNK1D
4.10456e-17	0.203947	0.278	0.253	1.17185e-12	PPP1R12A
1.65689e-16	0.205118	0.355	0.34	4.73043e-12	PSMB3
4.37944e-16	0.296314	0.328	0.308	1.25033e-11	S100A11
4.42269e-16	0.217072	0.382	0.369	1.26268e-11	CAST
5.65815e-16	0.213867	0.29	0.268	1.6154e-11	ROCK1
1.12854e-15	0.203946	0.319	0.302	3.22197e-11	PRDX5
1.54788e-13	0.200109	0.234	0.213	4.41921e-09	TAOK3
8.22006e-13	0.206483	0.297	0.277	2.34683e-08	AC016831.7
1.22899e-11	0.250408	0.326	0.315	3.50876e-07	ALOX5AP
2.73837e-10	0.230737	0.299	0.288	7.81806e-06	AC007952.4
