# Supplementary material for: Large T cell clones expressing immune checkpoints increase during multiple myeloma evolution and predict treatment resistance
Source: Nat Commun. 2023 Sep 20;14:5825. doi: 10.1038/s41467-023-41562-6 (PMC10511411; doi:10.1038/s41467-023-41562-6)
Supplement: Supplementary file 10 — Source Data [file 41467_2023_41562_MOESM10_ESM.xlsx]

## Sheet: Figure 1
	Figure 1C
		Healthy adults				MGUS/SMM								MM
	Double negative	1.38	1.94	0.66	2.15	0.45	1.39	1.61	1	1.15	1.38	2.09	1.3	0.92	0.51	1.29	1.26	1.86	1.89	1.46	2.14	0.65	0.99
	Double positive	0	1.01	1.74	0.85	0.3	1.63	0	1.06	1.34	0.74	0.55	0.48	0.87	0.83	0.39	0.06	0.35	0.15	0.34	0.4	1.25	2.29
	CD4+ naïve	12.55	17.33	28.47	14.86	13.39	11.84	10	24.39	22.9	24.26	31.39	26.24	28.31	32.3	37.93	22.03	20.16	22.58	27.45	24.36	22.58	24.9
	CD4+ effector GZMK+	29.88	7.06	16.48	7.29	5.21	22.91	21.16	9.44	19.21	13.47	15.59	10.58	19.87	12.89	11.2	3.52	8.93	7.79	9.67	9.77	7.47	8.98
	CD4+ SCM	2.25	9.27	8.04	10.09	12.8	4.64	2.05	6.38	3.88	11.47	11.64	8.52	5.35	7.86	7.12	6.42	11.49	10.34	5.74	14.19	10.5	10.81
	CD4+ EM	9.06	4.07	6.61	5.1	5.95	8.9	8.84	27.18	7.95	5.54	6.26	4.46	8.09	3.79	7.31	5.92	5.75	5.1	6.41	8.43	6.17	3.25
	CD4+ CM	24.22	2.91	8.99	2.67	0.3	6.66	16.25	1.26	4.58	2.64	2.85	2.4	6.85	1.85	2.72	0.57	1.59	0.8	3.04	2.95	4.82	4.32
	Treg	1.31	1.78	4.15	3.44	2.23	1.24	0.98	1.86	1.78	2.24	2.31	2.75	1.92	3.19	5.89	1.64	4.69	3.64	2.92	3.21	3.68	4.43
	CD8+ effector GZMK+	6.45	15.9	5.61	14.74	20.54	20.12	5.98	9.97	11.2	7.66	5.93	17.65	12.49	9.7	8.74	13.78	20.78	19.45	22.61	10.71	20.52	15.55
	CD8+ EM GZMK+	1.02	9.54	3.03	2.84	13.1	12.15	0.98	2.72	9.35	15.56	8.01	3.91	2.87	2.13	2.14	3.21	5.48	3.71	3.15	5.76	1.62	4.35
	CD8+ GZMB+	0.07	17.22	2.21	24.26	8.63	6.94	5.09	6.12	4.97	4.63	4.32	4.09	2.5	7.38	1.42	13.92	5.39	3.93	6.19	6.16	5.41	2.64
	CD8+ naïve	1.31	5.78	10.72	2.88	2.68	2.17	1.52	1.79	9.03	6.58	6.81	11.54	3.32	4.21	7.51	1.64	3.18	3.2	3.37	4.28	3.14	10.01
	CD8+ CM	0.51	5.54	3.07	3	13.24	3.25	0.54	7.38	5.6	6.61	5.16	6.94	6.43	11.14	6.21	14.85	10.26	16.9	7.65	7.63	5.58	5.42
	CD8+ GZMK+ PRF1+	0	0.47	0.16	1.78	1.19	0.15	0	0.47	0.06	0.22	0.11	0.14	0.18	0.14	0.13	0.19	0.09	0.51	0	0	2	2.06
	CD8+ TOX+	0	0	0	0	0	0	0	0	0	0	0	0	0	0	0	0	0	0	0	0	4.55	0
	γδ-like T	0	0.19	0.06	4.05	6	2	8	5	4	0	0	0	1	2.09	0	10	0	0	0	0	0.05	0
	Figure 1E
		Large (0.1 < X <= 1)										Medium (0.01 < X <= 0.1)										Small (0 < X <= 0.01)
	MM	0.139593	0.0225461	0.412104	0.243794	0.208279	0.29661	0.283054	0.0944528	0.0290734	0.438413	0.0609056	0.0493727	0.116628	0.16168	0.124191	0.179661	0.163873	0.0812594	0.0306061	0.0896938	0.799501	0.928081	0.471268	0.594526	0.667529	0.523729	0.553073	0.824288	0.94032	0.471893
	MGUS/ SMM	0.26038	0.248685	0.137119	0.400701	0.0524191	0.0125461	0.127119	0.110753			0.135907	0.058933	0.0306061	0.0796147	0.0896938	0.105589	0.316384	0.12454			0.603713	0.692382	0.832275	0.519685	0.857887	0.881865	0.556497	0.764707
	Healthy adults	0.112104	0.104191	0	0.364756							0.403628	0.0655893	0.114191	0.13047							0.484268	0.830219	0.885809	0.504774
	Figure 1F
		Small (0 < X <= 0.01)	Medium (0.01 < X <= 0.1)	Large (0.1 < X <= 1)
	Healthy1	0.484268	0.403628	0.112104
	Healthy2	0.830219	0.0655893	0.104191
	Healthy3	0.885809	0.114191	0
	Healthy4	0.504774	0.13047	0.364756
	MGUSSMM1	0.603713	0.135907	0.26038
	MGUSSMM2	0.692382	0.058933	0.248685
	MGUSSMM3	0.832275	0.0306061	0.137119
	MGUSSMM4	0.519685	0.0796147	0.400701
	MGUSSMM5	0.857887	0.0896938	0.0524191
	MGUSSMM6	0.881865	0.105589	0.0125461
	MGUSSMM7	0.556497	0.316384	0.127119
	MGUSSMM8	0.764707	0.12454	0.110753
	MM1	0.799501	0.0609056	0.139593
	MM2	0.928081	0.0493727	0.0225461
	MM3	0.471268	0.116628	0.412104
	MM4	0.594526	0.16168	0.243794
	MM5	0.667529	0.124191	0.208279
	MM6	0.523729	0.179661	0.29661
	MM7	0.553073	0.163873	0.283054
	MM8	0.824288	0.0812594	0.0944528
	MM9	0.94032	0.0306061	0.0290734
	MM10	0.471893	0.0896938	0.438413

## Sheet: Figure 2
	Figure 2A
	Double negative
		Large (0.1 < X <= 1)										Medium (0.01 < X <= 0.1)										Small (0 < X <= 0.01)
	MM	0		0		0	0	0	0	0	0	0		16.6667		11.1111	0	0	50	0	0	100		83.3333		88.8889	100	100	50	100	100
	MGUS/ SMM	0	0		0	0	0	0	0			0	14.2857		0	0	23.0769	0	28.5714			100	85.7143		100	100	76.9231	100	71.4286
	Healthy adults		0	0	2.5								0	11.1111	17.5								100	88.8889	80
	Double positive
		Large (0.1 < X <= 1)										Medium (0.01 < X <= 0.1)										Small (0 < X <= 0.01)
	MM	0	0	0		0	0	0	0	0	0	0	0	0		0	0	0	0	0	1.92308	100	100	100		100	100	100	100	100	98.0769
	MGUS/ SMM		0		0	0	0	0	0				0		0	0	7.69231	0	0				100		100	100	92.3077	100	100
	Healthy adults		0	0	0								0	0	5								100	100	95
	CD4 naïve
		Large (0.1 < X <= 1)										Medium (0.01 < X <= 0.1)										Small (0 < X <= 0.01)
	MM	0	0	0		0	0	0	0	0	0	16.3701	11.2903	4.04624		4.25532	3.94737	3.84615	0	0	0.350263	83.6299	88.7097	95.9538		95.7447	96.0526	96.1538	100	100	99.6497
	MGUS/ SMM	0	3.57143	0	0	0	0	0	0			1.63934	1.78571	0	1.78571	4.71204	12.1588	1.72414	4.5977			98.3607	94.6429	100	98.2143	95.288	87.8412	98.2759	95.4023
	Healthy adults	0	0	0	2.96053							0	0.726392	1.86537	5.92105							100	99.2736	98.1346	91.1184
	CD4 SCM
		Large (0.1 < X <= 1)										Medium (0.01 < X <= 0.1)										Small (0 < X <= 0.01)
	MM	0	0	0		0	2.32558	0	0	0	0	10.7143	16.6667	2.77778		1.40845	9.30233	0	0	0	0.843882	89.2857	83.3333	97.2222		98.5915	88.3721	100	100	100	99.1561
	MGUS/ SMM	0	4.44444		0	0	0	0	0			8.16327	4.44444		2.8169	0	9.87654	6.06061	0			91.8367	91.1111		97.1831	100	90.1235	93.9394	100
	Healthy adults	0	0.47619	0	0.956938							0	0.47619	0.280112	6.2201							100	99.0476	99.7199	92.823
	CD4 CM
		Large (0.1 < X <= 1)										Medium (0.01 < X <= 0.1)										Small (0 < X <= 0.01)
	MM	0	0	0		0		0	0	0	0	8.51064	0	4.34783		0		16.6667	0	0	0	91.4894	100	95.6522		100		83.3333	100	100	100
	MGUS/ SMM	0	0	0	0	0	0	0	0			0	0	0	0	3.0303	5.40541	0	0			100	100	100	100	96.9697	94.5946	100	100
	Healthy adults	0	0	0	0							0	0	1.85185	0							100	100	98.1481	100
	CD4 EM
		Large (0.1 < X <= 1)										Medium (0.01 < X <= 0.1)										Small (0 < X <= 0.01)
	MM	0	0	0		0	0	0	0	0	0	15.6863	7.14286	4.7619		11.1111	0	9.09091	0	0	1.44928	84.3137	92.8571	95.2381		88.8889	100	90.9091	100	100	98.5507
	MGUS/ SMM	0	0		0	0	0	0	0			0	1.33333		6.32911	6.97674	7.35294	0	9.09091			100	98.6667		93.6709	93.0233	92.6471	100	90.9091
	Healthy adults	0	0	0	3.57143							0	0	3.42205	2.38095							100	100	96.5779	94.0476
	CD4 effector GZMK
		Large (0.1 < X <= 1)										Medium (0.01 < X <= 0.1)										Small (0 < X <= 0.01)
	MM	0	0	0		0	0	0	0	0	0	18.6047	20	4.47761		12.5	0	0	0	0	0	81.3953	80	95.5224		87.5	100	100	100	100	100
	MGUS/ SMM	0	0	0	0	0	0	0	0			0	0.446429	0	1.75439	4.71698	12.2699	0	5.08475			100	99.5536	100	98.2456	95.283	87.7301	100	94.9153
	Healthy adults	0	0	0	0.653595							0	0.598802	2.81065	0							100	99.4012	97.1893	99.3464
	Treg
		Large (0.1 < X <= 1)										Medium (0.01 < X <= 0.1)										Small (0 < X <= 0.01)
	MM	0	0	0		0	0	0	0	0	0	11.7647	5.26316	3.7037		3.33333	5.26316	0	0	0	0.952381	88.2353	94.7368	96.2963		96.6667	94.7368	100	100	100	99.0476
	MGUS/ SMM	0	0		0	0	0	0	0			0	0		0	0	11.7647	0	3.84615			100	100		100	100	88.2353	100	96.1538
	Healthy adults	0	0	0	0							0	0	1.08696	1.35135							100	100	98.913	98.6486
	CD8 naïve
		Large (0.1 < X <= 1)										Medium (0.01 < X <= 0.1)										Small (0 < X <= 0.01)
	MM	0	0	0		0	0	0	0	0	0	24	11.1111	3.07692		16.6667	0	0	0	0	0.881057	76	88.8889	96.9231		83.3333	100	100	100	100	99.1189
	MGUS/ SMM	0	0		0	0	0	0	0			0	0		7.69231	0	11.4286	12.5	7.24638			100	100		92.3077	100	88.5714	87.5	92.7536
	Healthy adults	0	0	0	20.6897							0	0.724638	2.51572	1.72414							100	99.2754	97.4843	77.5862
	CD8 CM
		Large (0.1 < X <= 1)										Medium (0.01 < X <= 0.1)										Small (0 < X <= 0.01)
	MM	0	0	0		0	7.14286	0	0	4.22535	0	18.0723	61.5385	0		36.9565	12.5	15.3846	22.2222	36.6197	44.3299	81.9277	38.4615	100		63.0435	80.3571	84.6154	77.7778	59.1549	55.6701
	MGUS/ SMM	0	7.14286		0	0	0	0	0			55.9322	21.4286		36.8421	26.3158	29.1262	0	61.2903			44.0678	71.4286		63.1579	73.6842	70.8738	100	38.7097
	Healthy adults		10	4.5045	21.2121								37.5	18.9189	39.3939								52.5	76.5766	39.3939
	CD8 GZMB
		Large (0.1 < X <= 1)										Medium (0.01 < X <= 0.1)										Small (0 < X <= 0.01)
	MM	0	0	0		0	5	0	0	12	0	19.5652	80.7692	0		40.7407	45	26.3158	71.4286	54	22.2222	80.4348	19.2308	100		59.2593	50	73.6842	28.5714	34	77.7778
	MGUS/ SMM	0	0		0	0	0	0	0			37.037	73.3333		45.9459	33.3333	26.6667	0	30.7692			62.963	26.6667		54.0541	66.6667	73.3333	100	69.2308
	Healthy adults		0	10.9589	32.5581								51.4286	26.0274	36.0465								48.5714	63.0137	31.3953
	CD8 EM GZMK
		Large (0.1 < X <= 1)										Medium (0.01 < X <= 0.1)										Small (0 < X <= 0.01)
	MM	0	0	0		0	47.2727	0	50	0	0	15.7895	14.2857	7.69231		0	0	25	20.5882	0	39.0805	84.2105	85.7143	92.3077		100	52.7273	75	29.4118	100	60.9195
	MGUS/ SMM	0	37.9528		0	0	9.62963	0	0			50	46.2992		0	43.1373	53.7037	11.7647	16.6667			50	15.748		100	56.8627	36.6667	88.2353	83.3333
	Healthy adults	0	14.8521	0	2.12766							0	44.3195	13.7931	23.4043							100	40.8284	86.2069	74.4681
	CD8 effector GZMK
		Large (0.1 < X <= 1)										Medium (0.01 < X <= 0.1)										Small (0 < X <= 0.01)
	MM	0	60	0		0	16.6667	0	0	6.61157	21.5152	17.284	3.33333	8.33333		31.5789	27.2727	21.6216	26.3158	30.5785	25.0758	82.716	36.6667	91.6667		68.4211	56.0606	78.3784	73.6842	62.8099	53.4091
	MGUS/ SMM	0	0		0	0	1.07527	0	0			44.8718	36.6667		29.3103	33.3333	23.6559	0	47.619			55.1282	63.3333		70.6897	66.6667	75.2688	100	52.381
	Healthy adults	0	3.51064	2.81395	8.57143							0	36.2057	18.1163	56.7347							100	60.2837	79.0698	34.6939
	CD8 GZMK PRF1
		Large (0.1 < X <= 1)										Medium (0.01 < X <= 0.1)										Small (0 < X <= 0.01)
	MM	0		0		0	0			75.8621	76.7442	40		0		0	0			20.6897	13.9535	60		100		100	100			3.44828	9.30233
	MGUS/ SMM	0	0		0	0	0	0				0	0		0	0	0	0				100	100		100	100	100	100
	Healthy adults		0	0	6.92308								0	0	70								100	100	23.0769
	CD8 TOX
		Large (0.1 < X <= 1)										Medium (0.01 < X <= 0.1)										Small (0 < X <= 0.01)
	MM	28.7805										32										39.2195
	MGUS/ SMM	0										0										0
	Healthy adults	0										0										0
	gd-like T
		Large (0.1 < X <= 1)										Medium (0.01 < X <= 0.1)										Small (0 < X <= 0.01)
	MM									0										52										48
	MGUS/ SMM	0										29										71
	Healthy adults			15										35										50
	Figure 2B
	Small
		CD4+ CM										CD4+ effector GZMK+										CD4+ EM										CD4+ naïve										CD4+ SCM
	Healthy adults	24.4444	4.93662	9.40431	5.42986							35.5556	11.074	16.654	13.7557							6.66667	5.93729	6.43853	7.14932							13.3333	27.3516	30.6717	25.0679							4.44444	13.8759	9.02408	17.5566
	MGUS/ SMM	0.729927	9.89505	14.2857	0.578035	5.76577	2.81577	2.31214	2.61044			7.66423	33.4333	71.4286	10.79	18.1982	11.5044	9.82659	11.245			3.64964	11.0945	0	14.2582	7.20721	5.06838	4.62428	2.00803			21.8978	15.8921	14.2857	31.7919	32.7928	28.4795	32.948	33.3333			16.4234	6.14693	0	13.2948	5.22523	17.6187	17.9191	14.8594
	MM	5.09479	2.68199	3.03867		1.06667	0	2.99401	3.22581	6.76873	5.54957	12.4408	10.728	8.83978		7.46667	4.23077	8.98204	10.2151	10.6366	10.722	5.09479	4.98084	2.76243		4.26667	2.30769	5.98802	6.98925	6.84932	3.66379	27.8436	42.1456	45.8564		24	28.0769	29.9401	28.4946	31.3457	30.6573	8.88626	11.4943	9.66851		18.6667	14.6154	8.98204	19.8925
	Medium
		CD4+ CM										CD4+ effector GZMK+										CD4+ EM										CD4+ naïve										CD4+ SCM
	Healthy adults		0	4.4586	0								0.5	12.1019	0								0	5.73248	1.06383								1.5	14.6497	9.57447								0.5	0.636943	6.91489
	MGUS/ SMM	0	0		0	1.66667	0.611621	0	0			0	1.36986		1.66667	8.33333	6.11621	0	3.48837			0	1.36986		8.33333	5	1.52905	0	1.16279			0.952381	2.73973		5	15	14.9847	16.6667	9.30233			3.80952	2.73973		3.33333	0	7.33945	33.3333	0
	MM	2.48447	0	3.22581		0	0	5	0	0	0	14.9068	7.95455	9.67742		5.97015	0	0	0	0	0	4.96894	1.13636	3.22581		2.98507	0	5	0	0	0.456621	28.5714	15.9091	45.1613		5.97015	8.10811	10	0	0	0.913242	5.59006	6.81818	6.45161		1.49254	10.8108	0	0
	Large
		CD4+ CM										CD4+ effector GZMK+										CD4+ EM										CD4+ naïve										CD4+ SCM
	Healthy adults		0	0	0								0	0	0.390625								0	0	1.17188								0	0	3.51562								1.33333	0	0.78125
	MGUS/ SMM		0				0						0				0						0				0						3.77358				0						1.88679				0
	MM						0			0	0						0			0	0						0			0	0						0			0	0						4.34783
[truncated: 101 more columns]

## Sheet: Figure 3
	Figure 3B
		Control		MGUS			MM
	Double negative	1.31	1.69	3.25	3.86	5.19	1.16	1.74	0.79
	Double positive	1.85	2.13	1.15	2.88	1.93	5.32	3.69	1.31
	CD4+ naïve	3.3	2.57	2.75	2.62	1.61	1.03	1.6	1.16
	CD4+ SCM	3.61	2.75	4.03	2.98	2.43	2.52	3.95	2.55
	CD4+ EM	1.31	1.79	4.41	1.7	2.32	0.7	1.4	1.33
	CD4+ effector	4.76	4.57	2.93	3.4	2.32	1.95	2.77	1.65
	CD4+ PD1+	1.89	2	4.15	3.04	2.72	4.71	5.03	2.38
	CD4+ LAG3+	6.01	5.43	3.72	1.99	2.47	4.93	7.41	3.62
	CD4+ TIGIT+	3.8	3.25	4.4	4.51	4.61	3.41	3.46	2.9
	Treg	16.91	14.05	25.26	13.64	13.16	13.87	22.16	19.26
	CD8+ naïve	12.64	10.21	8.7	12.88	6.55	4.29	3.89	5.42
	CD8+ SCM	0.74	0.86	0.11	0.1	0.11	0.06	0.14	2.08
	CD8+ CM	6.26	7.56	6.78	11.77	3.72	2.16	2.37	3.69
	CD8+ GZMB+ CXCR3+	0.33	0.21	0.4	0.82	6.4	0.24	0.34	0.21
	CD8+ GZMB+ LAG3+	9.73	11.66	4.17	4.64	17.95	13.78	10.07	18.01
	CD8+ GZMK+	16.01	15.81	11.22	13.21	15.99	31.42	23.65	18.29
	CD8+ TIGIT+	9.56	13.48	12.57	15.96	10.52	8.45	6.32	15.36
	Figure 3C
	Small
		CD4+ effector			CD4+ EM			CD4+ LAG3+			CD4+ naïve			CD4+ PD1+			CD4+ SCM			CD4+ TIGIT+			CD8+ CM			CD8+ GZMB+ CXCR3+			CD8+ GZMB+ LAG3+			CD8+ GZMK			CD8+ naïve			CD8+ SCM			CD8+ TIGIT+			Double negative			Double positive
	Control	3.76884	5.31915		2.13568	3.45745		3.76884	2.92553		4.8995	2.65957		4.77387	5.05319		6.15578	7.44681		6.03015	6.38298		5.02513	4.25532		0.125628	0		5.15075	9.57447		9.67337	13.5638		17.4623	7.18085		0.251256	0		7.78894	12.234		1.00503	2.39362		0.753769	1.59574
	MGUS	3.72409	4.10642	3.89364	1.61917	2.13997	1.9943	2.13731	1.67727	2.37417	3.10881	2.48699	2.46914	2.04016	2.25564	1.7094	4.01554	3.7594	3.4188	5.0842	6.18855	8.26211	5.69948	6.07287	3.89364	0.485751	0.867553	0	2.23446	1.5616	2.37417	9.32642	8.79121	10.7312	16.5479	20.3586	14.6249	0.161917	0.115674	0.189934	22.2474	21.631	18.7085	3.75648	4.22209	7.97721	0.939119	0.347021	0.379867
	MM	2.78064	3.2032	1.99115	1.02987	3.2032	1.76991	5.3553	4.004	4.79351	2.47168	2.1021	2.50737	4.42842	2.4024	2.65487	4.84037	5.40541	5.97345	7.51802	7.60761	5.45723	2.78064	2.9029	2.50737	0.205973	0.700701	0.147493	6.69413	2.6026	4.27729	16.0659	12.8128	11.5044	9.57775	10.3103	16.8142	0	0	0.442478	9.06282	11.8118	10.472	2.88363	3.4034	1.69617	0.205973	1.001	0.663717
	Medium
		CD4+ effector			CD4+ EM			CD4+ LAG3+			CD4+ naïve			CD4+ PD1+			CD4+ SCM			CD4+ TIGIT+			CD8+ CM			CD8+ GZMB+ CXCR3+			CD8+ GZMB+ LAG3+			CD8+ GZMK			CD8+ naïve			CD8+ SCM			CD8+ TIGIT+			Double negative			Double positive
	Control	2.29885	2.77778		1.14943	0		1.72414	1.85185		14.3678	3.7037		2.29885	11.1111		3.44828	0.925926		2.87356	2.77778		0	3.7037		0	0		10.0575	16.8519		10.3448	19.4444		27.8736	11.8519		0	10		2.29885	12.2222		2.29885	0		1.14943	0.925926
	MGUS	1.11214	0	1.32159	12.975	0.440529	1.76211	6.48749	1.76211	1.32159	0.741427	0	1.32159	4.54124	11.0132	0.881057	3.05839	3.52423	3.52423	4.91196	1.32159	1.76211	0.741427	1.32159	0.881057	0.185357	0	5.28634	9.17516	10.5727	37.0044	16.7748	37.8855	19.3833	1.94625	3.52423	0.881057	0.0926784	0	0	2.78035	3.0837	8.37004	2.595	0	3.52423	0.463392	0	0
	MM	0.93985	1.53257	1.19048	0	0.191571	0.714286	4.69925	16.4751	4.88095	0	0.383142	0.119048	4.32331	5.9387	2.85714	0.18797	3.06513	1.30952	1.50376	2.68199	1.30952	2.06767	0	1.07143	0.37594	0	0.119048	20.0602	10.5172	20.6667	47.797	26.2644	40.6429	1.31579	0.191571	0.833333	0	0	0	9.02256	3.2567	4.40476	0	0	0.595238	0.56391	0.383142	0.357143
	Large
		CD4+ effector			CD4+ EM			CD4+ LAG3+			CD4+ naïve			CD4+ PD1+			CD4+ SCM			CD4+ TIGIT+			CD8+ CM			CD8+ GZMB+ CXCR3+			CD8+ GZMB+ LAG3+			CD8+ GZMK			CD8+ naïve			CD8+ SCM			CD8+ TIGIT+			Double negative			Double positive
	Control	0	0		0	0		0	31.8182		0	0		0	31.8182		0	0		1.5873	0		0.793651	0		0	0		35.9048	31.8182		4.25397	4.54545		41.5873	0		0	0		11.1111	0		0.793651	0		0	0
	MGUS	0.66778	0	0	7.34558	0	0	5.34224	0	3.02594	0.166945	0	0	17.6962	0	4.32277	5.17529	0	0	0	0	0.288184	0.33389	0	0.144092	0	0	23.1988	2.00334	30.7391	30.9654	9.01503	69.2609	36.7579	0	0	0	0	0	0	0.166945	0	0.720461	0	0	0	0.33389	0	0.432277
	MM	0.149925	0.23175	0	0.749625	0	0.143472	0	7.30012	0	0	0	0	0	10.3129	0	0	0.579374	0	0	0.347625	0	0.5997	0.23175	0.143472	0	0	0	20.0375	20.9733	24.7059	67.8186	50.7532	74.0029	2.3988	1.04287	0	0.29985	0.23175	0	7.49625	3.12862	0.71736	0	0	0	0.29985	0.23175	0.286944
	Figure 3D
		Control		MGUS			MM
	CD8	7.46	5.79	7.21	6.98	5.67	9.79	10.63	8.73
	CD38	0.92	2.15	2.83	2.13	2.5	3.06	3.91	4.03
	PD1	7.88	5.46	6.2	5.48	9.26	9.65	9.34	11.12
	LAG3	6.2	5.52	11.86	6.47	5.47	7.32	12.65	11.35
	TIGIT	3.27	4.3	2.25	3.85	4.34	6.38	7.02	5.97
	CTLA4	1.63	1.48	1.27	2.15	1.34	2.01	1.53	1.88
	GZMK	8.24	9.33	8.12	9.13	9.66	10.28	12.4	11.22
	TOX	0.34	0.22	0.34	0.53	0.64	5.71	6.72	6.61
	Figure 3E
	Survival anti-PD1+anti-LAG3									Survival anti-PD1+anti-TIGIT
	ID	Days	Control	anti-PD1	anti-LAG3	anti-PD1+anti-LAG3				ID	Days	Control	anti-PD1	anti-TIGIT	anti-PD1+anti-TIGIT
	1	31	1							1	28	1
	2	35	1							2	34	1
	3	31	1							3	28	1
	4	31	1							4	26	1
	5	24	1							5	20	1
	6	35	1							6	28	1
	7	33	1							7	24	1
	8	36	1							8	31	1
	9	31	1							9	31	1
	10	28	1							10	32	1
	11	34	1							11	32	1
	12	28	1							12	18	1
	13	26	1							13	26	1
	14	27		1						14	39		1
	15	24		1						15	32		1
	16	34		1						16	60		0
	17	26		1						17	26		1
	18	31		1						18	32		1
	19	35		1						19	34		1
	20	24		1						20	34		1
	21	33		1						21	60		0
	22	33		1						22	31		1
	23	31		1						23	32			1
	24	28			1					24	28			1
	25	28			1					25	60			0
	26	31			1					26	32			1
	27	32			1					27	31			1
	28	28			1					28	26			1
	29	32			1					29	34			1
	30	32			1					30	32			1
	31	28			1					31	32			1
	32	60			0					32	60				0
	33	28			1					33	60				0
	34	60			1					34	24				1
	35	46			1					35	47				1
	36	60				0				36	32				1
	37	60				0				37	60				0
	38	60				0				38	60				0
	39	31				1				39	31				1
	40	33				1				40	60				0
	41	38				1
	42	39				1
	43	60				0
	44	39				1
	45	60				0
	46	28				1
	47	60				0
	48	60				0
	49	39				1
	50	60				0
[truncated: 3 more columns]

## Sheet: Figure 4
	Figure 4D
		TCR clones	CD27R
	Healthy2	18	35.42
	MGUS/SMM3	6	15.82
	MGUS/SMM5	3	17.57
	MGUS/SMM7	4	14.36
	MGUS/SMM8	5	19.51
	MM1	8	30.2
	MM2	2	8.27
	MM3	1	8.49
	MM4	8	12.86
	MM5	4	16.94
	MM8	10	31.3
	MM10	8	10.52
	Figure 4E
		TCR clones	CD27R
	Healthy2	18	1.02
	MGUS/SMM3	6	0.6
	MGUS/SMM5	3	0.12
	MGUS/SMM7	4	0.16
	MGUS/SMM8	5	0.43
	MM1	8	0.59
	MM2	2	0.31
	MM3	1	0.16
	MM4	8	0.44
	MM5	4	0.43
	MM8	10	0.61
	MM10	8	0.2

## Sheet: Figure 5
	Figure 5B
	PFS Months	6	12	13	24	11	23	24	3	10	0	18	19	21	10	34	18	23	28	13	10	38	26	11	30	25	18	19	14	17	3	33		47	29	4	15	18	18	16	31	0	36	26	17	3	11	7	10
	cPFS CD27R < 0.3	0	1	1	0	1	1	0	0	0	0	0	1	1	0	0	0	1	0	0	0	0	1	1	0	1	1	0	1	0	0	0		0	0	1	0	1	0	1	0	0	0	1	1	0	0	1	1
	cPFS CD27R > 0.3
	Figure 5C
	PFS Months	40	75	63	37	63	33	1	52	68	17	70	32	35	37	40	65	18	41	39	70	39	42	13	46	70	28	44	41	38	47	42	52	35	39	44	70	55	40	62	44	38	37	51	51	38	47	17	17
	cPFS CD27R < 0.3	0	0	0	0	0	1	0	1	0	1	0	1	1	0	1	0	0	1	0	0	0	0	1	1	0	1	0	0	0	0	0	0	1	0	1	0	0	0	0	1	0	0	0	0	0	1	0	0
	cPFS CD27R > 0.3
	Figure 5D
	Risk factor	Hazard ratio	95% confidence interval	P value
	ISS III	1.42	0.69 – 2.94	.341
	Elevated LDH	1.86	0.41 – 8.39	.420
	High-risk cytogenetics	1.84	0.54 – 6.23	.328
	CD27 ratio < 0.3	3.47	1.00 – 12.0	.049
	Figure 5E
		Control	Lenalidomide	Lenalidomide + antiHLA
	Patient 1	7.17	34.9	13.27
	Patient 2	1.49	13.42	5.87
	Patient 3	8.23	29.74	13.99
[truncated: 225 more columns]

## Sheet: Figure S2
	Double negative					Double positive					CD4 naïve					CD4 effector GZMK
	Healthy adults	MGUS/ SMM	MM			Healthy adults	MGUS/ SMM	MM			Healthy adults	MGUS/ SMM	MM			Healthy adults	MGUS/ SMM	MM
	1.38	0.45	0.92			0.39	0.3	0.87			18.81	12.38	27.34			29.88	5.21	19.87
	1.94	1.39	0.51			1.01	1.63	0.83			17.32	10.84	32.3			7.06	20.91	12.89
	0.66	1.61	1.29			1.74	0.5	0.39			28.47	20	37.93			16.48	25.16	11.2
	2.15	1	1.26			0.85	1.06	0.06			14.86	22.39	22.03			7.29	8.44	3.52
		1.15	1.86				1.34	0.35				19.9	20.16				16.21	8.93
		1.38	1.89				0.74	0.15				21.26	22.49				13.47	7.79
		2.09	1.46				0.55	0.34				28.37	27.45				15.59	9.67
		1.3	2.14				0.48	0.4				25.24	24.36				10.58	9.77
			0.65					1.25					22.58					7.47
			0.99					2.29					24.9					8.98
	CD4 SCM					CD4 EM					CD4 CM					Treg
	Healthy adults	MGUS/ SMM	MM			Healthy adults	MGUS/ SMM	MM			Healthy adults	MGUS/ SMM	MM			Healthy adults	MGUS/ SMM	MM
	2.25	12.8	5.35			9.86	5.95	8.09			24.22	0.3	6.85			1.31	2.23	1.92
	9.27	4.64	7.86			4.07	8.9	3.79			2.91	4.66	1.85			1.78	1.24	3.19
	8.04	2.05	7.12			6.61	8.84	7.31			8.99	18.25	2.72			4.15	0.98	5.89
	10.09	6.38	6.42			5.1	25.16	5.92			2.67	1.26	0.57			3.44	1.86	1.64
		3.88	11.49				7.95	5.75				4.58	1.59				1.78	4.69
		11.47	10.34				5.54	5.1				2.64	0.8				2.24	3.64
		11.64	5.74				6.26	6.41				2.85	3.04				2.31	2.92
		8.52	14.19				4.46	8.43				2.4	2.95				2.75	3.21
			10.5					6.17					4.82					3.68
			10.81					3.25					4.32					4.43
	CD8 effector GZMK					CD8 EM GZMK					CD8 GZMB					CD8 naïve
	Healthy adults	MGUS/ SMM	MM			Healthy adults	MGUS/ SMM	MM			Healthy adults	MGUS/ SMM	MM			Healthy adults	MGUS/ SMM	MM
	8.45	18.54	12.49			1.02	13.1	2.87			0.07	8.63	2.5			1.31	2.68	3.32
	15.9	21.12	9.7			9.54	10.15	2.13			17.22	6.94	7.38			5.78	2.17	4.21
	5.61	5.98	8.74			3.03	0.98	2.14			2.21	5.09	1.42			10.72	1.52	7.51
	14.74	8.97	13.78			2.84	2.72	3.21			24.26	6.12	13.92			2.88	1.79	1.64
		11.2	20.78				8.35	5.48				4.97	5.39				9.03	3.18
		7.66	19.45				15.56	3.71				4.63	3.93				6.58	3.2
		5.93	22.61				8.01	3.15				4.32	6.19				6.81	3.37
		17.65	10.71				3.91	5.76				4.09	6.16				11.54	4.28
			20.52					1.62					5.41					3.14
			15.55					4.35					2.64					10.01
	CD8 CM					CD8 GZMK PRF1					CD8 TOX					gd-like T
	Healthy adults	MGUS/ SMM	MM			Healthy adults	MGUS/ SMM	MM			Healthy adults	MGUS/ SMM	MM			Healthy adults	MGUS/ SMM	MM
	0.51	10.24	6.43			0.3	1.19	0.18			0.05	0.05	0.05			0.24	6	1
	5.54	3.25	11.13			0.47	0.15	0.14			0.05	0.05	0.05			0.19	2.01	2.09
	3.07	0.54	6.21			0.16	0.5	0.13			0.05	0.05	0.05			0.06	8	0.05
	3	7.38	14.85			1.78	0.47	0.19			0.05	0.05	0.99			4.05	5	10
		5.6	10.26				0.06	0.09				0.05	0.05				4	0.05
		6.61	16.9				0.22	0.51				0.05	0.2				0.05	0.05
		5.16	7.65				0.11	0				0.05	0.05				0.05	0.05
		6.94	7.63				0.14	0				0.05	0.08				0.05	0.05
			5.58					2.01					4.55					0.05
			5.42					2.06					0.05					0.05

## Sheet: Figure S3
	Shannon
	Healthy adults	3.32	3.58	2.88	3.64
	MGUS / SMM	3.36	3.15	2.86	3.28	3.56	3.48	3.19	3.63
	MM	3.12	3.11	3.37	3.21	3.31	3.27	3.26	3.32	2.86	3.52
	Inv. Simpson
	Healthy adults	21	37	31	14
	MGUS / SMM	12	30	15	20	21	25	18	36
	MM	23	16	20	18	19	22	21	13	17	27
	Chao
	Healthy adults	368	302	422	245
	MGUS / SMM	114	185	151	210	186	146	198	182
	MM	111	289	158	253	177	185	125	243	162	189
	ACE
	Healthy adults	311	515	453	355
	MGUS / SMM	241	162	163	139	200	292	209	176
	MM	136	403	163	137	194	212	318	319	403	179

## Sheet: Figure S4
	Figure S4 C
		CD4	CD8
	Healthy adults	1632	1984
	MGUS/ SMM	1570	2639
	MM	1759	3653

## Sheet: Figure S5
		Healthy adults				MGUS/SMM								MM
	PD1	6.88	4.46	4.37	4.53	5.2	4.48	8.26	5.46	6.13	2.16	4.42	6.1	7.65	7.34	9.12	7.02	8.15	6.84	4.29	7.22	3.1	4.56
	LAG3	6.2	5.52	9.26	10.25	11.86	6.47	5.47	5.75	7.72	7.63	5.28	6.19	7.32	12.65	11.35	10.12	12.94	11.36	9.15	10.64	12.54	11.98
	TIGIT	3.27	4.3	3.6	3.95	2.25	3.85	4.34	5.31	4.95	1.15	3.28	4.17	6.38	7.02	5.97	4.26	7.92	5.13	3.25	5.66	8.96	8.43
	CTLA4	2.54	2.63	2.22	1.58	2.97	1.68	2.31	2.15	3.01	2.65	2.96	1.89	1.94	3.12	1.63	2.54	2.84	2.97	2.84	3.01	2.61	2.38

## Sheet: Figure S6
	Figure S6 A
		Days	438	438	438	438	438	438	438	438	438	358	358	358	358	358	358	240	240	240	240	240	475	322	430	227	240	322	290	296	270	274	279	296	225	273	399	422	310	310	270	290	208	247	344	305	344	359	258
		Ycɣ1	0	0	0	0	0	0	0	0	0	0	0	0	0	0	0	0	0	0	0	0
		BIcɣ1																					1	1	1	1	1	1	1	1	1	1	1	1	1	1	1	1	1	1	1	1
		PBIcɣ1																																									1	1	1	1	1	1	1
	Figure S6 B
		Control	0.13986	0.0762	0.018	0.0418	0.0458	0.02499	0.008464
		MGUS	0.56206	0.63168	0.6958	0.062829	0.078657	0.30758	0.04332	0.033592
		MM	55.5093	17.1672	19.7296	11.068	30.6771	12.7355	24.5567	41.614	57.213	28.5617
	Figure S6 C
	Gel										Graphs
													IgA										IgG										IgM
	Control: Position1											Ycɣ1	9.9682	7.39644	10.7666	2.89505	1.86986						12.3599	12	10.6657	21.6507	14.1099						5.68966	3.1602	3.38523	12.3653	13.0316
	MGUS: Position13											BIcɣ1	15.1452	11.3301	8.38046	6.78747	20.6733	8.02211	1.67536	4.8885	7.91466	12.379	316.703	110.056	20.571	42.6402	38.3372	18.0251	21.3156	39.4661	23.725	42.0215	12.2495	18.7972	15.7562	20.0093	7.34601	7.05116	4.45568	1.17775	4.56647	7.50466
	MM: Position30
													IgA	IgG1	IgG2a	IgG2b	IgG3
												BIcɣ1	1.67536	12.9417	2.74484	5.27358	0.355439
	Figure S6 D
	CD8				CD4				NK				Treg
	Ycɣ1	MGUS	MM		Ycɣ1	MGUS	MM		Ycɣ1	MGUS	MM		Ycɣ1	MGUS	MM
	0.45766	0.77064	2.29008		0.52304	1.58688	2.13408		0.555	0.41741	2.24442		0.0200324	0.203121	0.550593
	0.94067	1.01722	1.95372		0.89752	2.00072	1.87353		0.32832	0.54055	2.09391		0.0411962	0.16566	0.0608897
	0.72406	0.61182	4.416		0.63576	1.5741	2.706		0.4664	0.53452	2.27744		0.0268291	0.158984	0.454608
	0.474	1.0512	3.78972		0.57828	1.87464	2.74978		0.282	0.56637	3.10707		0.0139944	0.230581	0.249405
	0.79872	0.81696	2.30867		0.71552	1.74984	3.5282		0.25728	0.565	1.8193		0.017888	0.134738	0.691527
		0.82215	1.32568			1.42317	2.19			0.49128	1.03395			0.17505	0.33507
		1.36746	1.38624			1.33536	1.89088			0.45	1.07892			0.0240365	0.240142
		0.94053	0.86184			3.04134	1.764			0.78496	1.83136			0.13534	0.201096
		0.73549	1.22688			2.25071	2.22372			0.50312	1.82091			0.0265584	0.188349
			2.17623				2.60064				4.5645				0.179184
			8.7768				4.1658				0.9657				0.558217
			2.22755				4.2167				1.79728				0.313301
			0.66024				1.62702				2.0961				0.0540171
	CD4										CD8
	Ycɣ1			MGUS			MM				Ycɣ1			MGUS			MM
	LAG3	PD1	TIGIT	LAG3	PD1	TIGIT	LAG3	PD1	TIGIT		LAG3	PD1	TIGIT	LAG3	PD1	TIGIT	LAG3	PD1	TIGIT
	21.6	42.8	15.9	6.27	64.3	48	16.3	75			5.69	6.59	1.79	1.01	22.4	9.58	18.5	37.4
	18.4	49.6	21.2	7.04	57	4	5.91	30.4	19.4		3.79	8.71	2.48	1.53	15.9	0.16	16.8	36	37.7
	25.6	42.1	18.1	4.93	50.8	0.65	18.8	74.1			4.92	6.32	2.98	2.71	10.9	0.69	14.8	36.9
	19.8	45.8	16.1	2.35	47.2	27.3	25.1	61.4			4.3	3.44	1.91	2.05	28.8	10.5	24.1	41
	26	53.7	25	2.32	43.9	28.3	15.9	73	30.7		4.05	8.19	1.77	1.28	18.3	5.16	17.8	78.1	19.1
				5.34	64.9	47.9	8.73	79.9	45					2.34	37.6	28.7	12.2	52	30.2
				1.96	51.1	22	6.9	63.3	29.4					0.7	47.7	19.7	4.18	47	14.4
				6.71	68.3	48	3.5	79.5	25.7					2.49	53.5	22.2	2.06	35.3	14.4
				2.67	29.1	9.2	14.2	64	13.7					0.46	16.9	1.34	33.5	54.5	9.42
							10.6	81.6	24.6								12.4	30.1	6.87
							24.8	76	14.8								24.9	43.5	11.8
							13.9	55.5	26.6								32.5	60.4	37.1
							14	71.8	44.2								14.4	34.6	40
[truncated: 13 more columns]

[truncated: 3 more sheets: Figure S7, Figure S9, Gating strategy]
